# Supplementary material for: Identification and characterization of small molecule inhibitors of the LINE-1 retrotransposon endonuclease
Source: Nat Commun. 2024 May 8;15:3883. doi: 10.1038/s41467-024-48066-x (PMC11078990; doi:10.1038/s41467-024-48066-x)
Supplement: Supplementary file 4 — Supplementary Data 1 [file 41467_2024_48066_MOESM4_ESM.xlsx]

## Sheet: Sheet1
Name	Purpose	Sequence	Notes
GAPDH_F	RT-qPCR	TTGAGGTCAATGAAGGGGTC
GAPDH_R	RT-qPCR	GAAGGTGAAGGTCGGAGTCA
IFNa_F	RT-qPCR	TTGATGGCAACCAGTTCCAG
IFNa_R1	RT-qPCR	TCATCCCAAGCAGCAGATGA
IFNa_R2	RT-qPCR	TGTTCCCAAGCAGCAGATGA
p16_F	RT-qPCR	CGGAAGGTCCCTCAGACATC
p16_R	RT-qPCR	CCCTGTAGGACCTTCGGTGA
IL6_F	RT-qPCR	CACTGGCAGAAAACAACCTGAA
IL6_R	RT-qPCR	ACCAGGCAAGTCTCCTCATTGA
IL1B_F	RT-qPCR	CGCCAGTGAAATGATGGCTTAT
IL1B_R	RT-qPCR	CTGGAAGGAGCACTTCATCTGT
CCL2_F	RT-qPCR	AAGACCATTGTGGCCAAGGA
CCL2_R	RT-qPCR	TTCGGAGTTTGGGTTTGCT
MMP3_F	RT-qPCR	CCCACCTTACATACAGGATTGTGA
MMP3_R	RT-qPCR	CCCAGACTTTCAGAGCTTTCTCA
EN_oligo	EN fluorescent oligonucleotide assay	FAM-CGACTTTTAGATTGACACGCCATGTCGATCAATCTAAAAGTCG-DABCYL	FAM=fluorescent tag, DABCYL=quencher
APE1_oligo	APE1 fluorescent oligonucleotide assay	FAM-CGACT-idSp-TTGAATTGACACGCCATGTCGATCAATTCAATAGTCG-BHQ1	FAM=fluorescent tag, idSp=stable abasic site (dSpacer) BHQ1=quencher
EN_F	Molecular cloning of EN for expression in E. coli	GGAGATATACATATGACCGGCAGCACC
EN_R	Molecular cloning of EN for expression in E. coli	TGGTGGTGCTCGAGTTAAATACGCAGTTCCAGCTTGATCGCG
EN_ORFeus_F	Molecular cloning of EN ORFeus sequence into pDA007 for DNA damage experiments	CCAGGTTAATTAAGCCACCATGACCGGCAGCAACAGCC
EN_ORFeus_R	Molecular cloning of EN ORFeus sequence into pDA007 for DNA damage experiments	CATGCGGATCCGGCTAAGCGCTAGATGCGCAGCTCCAGCTTGATG
T7_F	Sequencing primer	TAATACGACTCACTATAGGG
pDA007_F	Sequencing primer	CGAGGTAGGCGTGTACGG
pDA007_R	Sequencing primer	GCGAGGCAGCCGGATC
