# Supplementary material for: Identification and characterization of small molecule inhibitors of the LINE-1 retrotransposon endonuclease
Source: Nat Commun. 2024 May 8;15:3883. doi: 10.1038/s41467-024-48066-x (PMC11078990; doi:10.1038/s41467-024-48066-x)
Supplement: Supplementary file 6 — Source Data [file 41467_2024_48066_MOESM6_ESM.xlsx]

## Sheet: Table1
Table 1: Summary of EN inhibitor IC50, Kd, and retrotransposition efficiency values
IC50 replicates										Kd replicates									Retrotransposition efficiency replicates
Inhibitor	Replicate 1	Replicate 2	Replicate 3	Replicate 4	Replicate 5	Replicate 6	average	s.d.		Inhibitor	Replicate 1	Replicate 2	Replicate 3	Replicate 4	Replicate 5	average	s.d.		Inhibitor and concentration	Replicate 1	Replicate 2	Replicate 3	Replicate 4	average	s.d.
AD2	102.727	95.9733	113.333				104.011	8.75099		AD2	80.1467	49.9	118.757			82.9344	34.5129		50 μM AD2	1.18091	0.730385	1.02764		0.979644	0.229063
AD3	95.1667	108.68	139.5				114.449	22.7227		AD3	6.67267	3.569	22.26	9.153	17.9833	11.9276	7.88367		20 μM AD3	0.418046	0.872425	0.667218	0.402209	0.589974	0.224024
AD5	18.7767	19.5667	9.90767				16.0837	5.36314		AD5	1.36567	1.69967	1.22167			1.429	0.245213		10 μM AD5	0.747272	0.921264	1.0235		0.897346	0.139659
AD7	579.067	1025.63	994.533				866.411	249.333		AD7	219.433	176.533	295.367			230.444	60.177		20 μM AD7	0.342379	0.774236	0.24225	0.330033	0.422224	0.238871
AD9	624.1	472.567	340.7	435.5			468.217	117.827		AD9	2.50767	5.79467	6.758	8.46867		5.88225	2.50679		50 μM AD9	0.328896	0.218631	0.110084		0.219204	0.109407
AD11	3.578	2.56867	5.50567	4.31167			3.991	1.23702		AD11	24.18	8.55933	6.00467	10.5647	7.42967	11.3477	7.3647		50 μM AD11	0.686036	0.417922	0.461221		0.521726	0.143934
AD12	621.567	563.133	828.833				671.178	139.625		AD12	735.833	367.267	1163.87			755.656	398.67		50 μM AD12	0.156806	0.179242	0.195352		0.177133	0.0193595
AD13	28.25	19.3867	27.42				25.0189	4.89527		AD13	37.05	10.063	19.31	23.4533		22.4691	11.217		20 μM AD13	0.647272	0.515504	1.10026		0.754346	0.306731
AD14	7.244	6.619	4.075				5.97933	1.67855		AD14	16.7867	29.3533	13.1533	32.6333		22.9817	9.46444		25 μM AD14	0.599214	0.797838	0.749822		0.715625	0.103634
AD16	6.02567	6.65933	4.67333				5.78611	1.01444		AD16	10.2703	7.58833	10.9467			9.60178	1.77618		25 μM AD16	0.438326	0.788446	0.373504	0.768969	0.592311	0.216998
AD17	53.6533	46.94	39.09				46.5611	7.28906		AD17	44.5367	27.1	52.5967			41.4111	13.0325		5 μM AD17	0.799468	0.930489	1.11374		0.947898	0.157856
AD18	83.2867	78.7633	66.8367				76.2956	8.49812		AD18	10.045	5.19033	5.033			6.75611	2.84935		10 μM AD18	0.736142	0.981808	1.04777		0.921905	0.164221
AD28	443.8	385.6	432.667				420.689	30.8935		AD28	10.9713	18.2767	14.82			14.6893	3.65442		50 μM AD29	0.87897	0.770084	0.92354		0.857531	0.0789423
AD29	26.3067	32.3467	27.6033				28.7522	3.17968		AD29	125.1	106.433	187.067			139.533	42.2099		25 μM AD32	0.220877	0.536927	0.294831		0.350878	0.165312
AD32	552.1	395	429.033				458.711	82.6479		AD34	1.68	2.254	1.44867			1.79422	0.414639		25 μM AD34	1.12232	0.966372	1.03892		1.04254	0.0780374
AD34	9.011	18.3167	12.62	10.0027			12.4876	4.17362		AD36	279.733	243	205.933			242.889	36.9001		25 μM AD36	0.242528	0.674153	0.369559		0.428746	0.221816
AD36	1216.33	1076.6	437.767	819.5	778.267		865.693	300.137		AD43	561.933	474.133	513.267			516.444	43.9862		25 μM AD41	1.12443	1.37006	1.38545	1.29653	1.29412	0.119595
AD41	235.833	670.467	451.267	537.067	628.8	562.033	514.244	156.085		AD50	233.467	158.367	231.067			207.633	42.6831		50 μM AD43	0.646448	0.600546	0.471889		0.572961	0.0904898
AD43	860.433	716.367	589.933				722.244	135.346											25 μM AD50	0.848265	1.01924	1.1471		1.00487	0.149936
AD50	291.533	277.2	303.2				290.644	13.0228

## Sheet: Figure 2
Figure 2: Inhibition by EN inhibitors determined with a fluorescent oligonucleotide activity assay
						Note: In order to guide definition of the top and bottom of the curve fit, the no inhibitor control (0 μM inhibitor) measurements were included at 0.01x (two orders of magnitude below) the lowest inhibitor concentration used (i.e. 0.02 μM for AD2) and the 50 mM EDTA control measurements were included at 100x (two orders of magnitude above) the highest inhibitor concentration used (i.e. 200000 μM …
AD2
[Inhibitor] (μM)	Replicate 1	Replicate 2	Replicate 3
no inhibitor	96.4701	98.8574	104.673
2	97.2065	90.9835	64.2149
10	80.6222	62.0824	77.8942
25	84.9255	87.5391	75.5295
50	66.9257	62.5652	70.9549
100	54.3551	40.6401	45.1735
250	9.51928	21.8843	24.6029
500	1.04067	2.48234	2.58165
1000	-0.017681	1.00074	0.61091
2000	-4.00663	-5.49404	-4.95666
EDTA	1.46227	0.489888	0.187051
	Replicate 1	Replicate 2	Replicate 3	average	s.d.
IC50 (μM)	106.7	101.7	131.6	113.333	16.0157
AD3
[Inhibitor] (μM)	Replicate 1	Replicate 2	Replicate 3
no inhibitor	101.959	102.213	95.8282
1	108.117	78.9256	93.3444
5	89.6052	93.5701	96.3453
10	99.4109	113.513	99.3729
25	95.7198	99.0637	102.756
50	87.9685	80.8738	62.1552
100	53.1232	37.4643	59.5468
250	25.6538	26.1232	25.9631
500	1.10354	2.0558	4.10271
1000	1.62565	0.869531	0.815947
EDTA	1.37234	2.90022	-0.093956
	Replicate 1	Replicate 2	Replicate 3	average	s.d.
IC50 (μM)	118.4	87.34	120.3	108.68	18.5054
AD5
[Inhibitor] (μM)	Replicate 1	Replicate 2	Replicate 3
no inhibitor	105.726	99.8292	94.445
0.5	82.4951	83.4432	74.5276
2	78.8531	70.978	73.9003
5	74.673	74.0185	75.6649
10	77.2953	59.874	46.95
25	46.0732	51.0006	46.7642
50	30.8786	21.3104	10.7461
100	7.29384	9.80644	12.2088
250	11.9614	10.849	15.1279
500	9.89572	8.91724	12.6828
EDTA	1.72472	-1.96238	0.961085
	Replicate 1	Replicate 2	Replicate 3	average	s.d.
IC50 (μM)	24.14	19.59	14.97	19.5667	4.58504
AD7
[Inhibitor] (μM)	Replicate 1	Replicate 2	Replicate 3
no inhibitor	95.2241	105.944	98.8316
5	101.994	98.1742	77.1828
25	86.8023	96.2152	94.2464
50	88.2384	105.792	87.7855
100	97.861	94.7448	86.2812
250	48.1744	80.4178	71.8348
500	61.2968	61.2968	47.3691
750	34.4092	44.5063	42.7569
1000	39.3011	33.3657	34.4723
1500	7.91276	8.77207	6.33456
EDTA	1.3562	2.45766	2.06301
	Replicate 1	Replicate 2	Replicate 3	average	s.d.
IC50 (μM)	504.1	621.8	611.3	579.067	65.135
AD9
[Inhibitor] (μM)	Replicate 1	Replicate 2	Replicate 3
no inhibitor	85.7004	118.795	118.795
2	100.37	91.056	80.4005
10	101.14	101.14	73.8761
25	109.084	96.0191	96.0191
50	139.387	77.4751	117.995
100	85.6969	89.4903	89.4903
250	83.3875	70.6219	83.3875
500	45.2482	47.0918	47.0918
1000	31.301	38.5425	38.5425
2000	28.7469	14.4137	14.4137
EDTA	0.883039	-1.1879	-1.1879
	Replicate 1	Replicate 2	Replicate 3	average	s.d.
IC50 (μM)	630.3	614.5	627.5	624.1	8.4309
AD11
[Inhibitor] (μM)	Replicate 1	Replicate 2	Replicate 3
no inhibitor	96.504	89.09	114.406
0.1	87.1673	84.764	74.2098
0.5	73.3487	87.7394	79.0744
1	78.0692	78.4622	83.3471
2.5	65.7878	66.6689	65.7045
5	54.8826	48.2874	49.6964
10	25.5035	27.7399	7.32634
25	6.57911	8.36119	7.93191
50	2.43819	2.14371	3.21176
100	0.840692	0.780018	1.63322
EDTA	-0.548393	0.536459	0.437171
	Replicate 1	Replicate 2	Replicate 3	average	s.d.
IC50 (μM)	6.139	5.777	4.601	5.50567	0.8041
AD12
[Inhibitor] (μM)	Replicate 1	Replicate 2	Replicate 3
no inhibitor	92.9596	106.248	100.792
5	78.6918	77.035	74.8653
25	80.6994	81.0185	81.0517
50	93.0387	96.7449	76.3025
100	74.7453	98.1517	74.2286
250	61.8835	79.2639	68.0005
500	62.0841	55.3249	49.2356
750	18.0413	29.8392	18.9487
1000	20.4044	13.0331	19.9958
1500	4.91459	5.3699	4.21451
EDTA	-0.077545	-0.1692	-0.038857
	Replicate 1	Replicate 2	Replicate 3	average	s.d.
IC50 (μM)	577.8	572.6	539	563.133	21.0612
AD13
[Inhibitor] (μM)	Replicate 1	Replicate 2	Replicate 3
no inhibitor	104.561	101.449	93.9905
0.5	114.345	119.788	111.52
2.5	89.6597	94.454	84.3745
10	97.9103	92.6481	80.1764
25	25.0809	33.9668	41.2844
50	7.54139	8.86246	3.76624
100	0.968241	1.55824	1.83194
250	1.12413	2.50877	2.58048
500	0.914864	2.17079	1.16811
1000	5.54485	2.61296	9.08381
EDTA	3.63277	3.34919	3.16704
	Replicate 1	Replicate 2	Replicate 3	average	s.d.
IC50 (μM)	18.87	19.03	20.26	19.3867	0.760548
AD14
[Inhibitor] (μM)	Replicate 1	Replicate 2	Replicate 3
no inhibitor	118.443	98.4137	83.1434
0.25	105.289	104.525	83.8951
0.625	105.289	104.525	99.7255
2.5	91.5144	86.6527	68.7646
6.25	56.363	53.0541	55.5417
12.5	17.7325	15.1763	17.9697
25	2.02989	1.73697	2.34805
62.5	-0.690169	-0.202622	-1.48378
125	-0.849624	-0.797892	-2.01522
250	-2.4681	-3.19464	-2.7117
EDTA	0.435177	0.260573	0.470325
	Replicate 1	Replicate 2	Replicate 3	average	s.d.
IC50 (μM)	5.863	6.636	7.358	6.619	0.747645
AD16
[Inhibitor] (μM)	Replicate 1	Replicate 2	Replicate 3
no inhibitor	92.9596	106.248	100.792
0.2	82.0267	71.1107	113.489
1	95.0279	119.352	94.1929
2.5	85.0781	74.0322	74.1276
5	52.114	53.9202	53.7999
7.5	11.0471	12.5361	10.8879
10	9.85333	8.72181	8.84837
25	3.82218	4.53933	2.3611
50	5.18992	5.5014	3.59934
100	2.30923	3.62942	2.35156
EDTA	-0.077545	-0.1692	-0.038857
	Replicate 1	Replicate 2	Replicate 3	average	s.d.
IC50 (μM)	5.218	4.686	4.116	4.67333	0.551109
AD17
[Inhibitor] (μM)	Replicate 1	Replicate 2	Replicate 3
no inhibitor	104.561	101.449	93.9905
1	101.06	101.401	71.2353
5	83.0354	75.4585	93.9855
10	88.9802	84.3971	101.478
25	67.5192	75.9856	59.2141
50	49.1041	50.4676	51.2714
100	5.20327	8.85523	7.12526
250	0.243909	0.449264	-0.472427
500	0.477892	1.42792	-0.726534
1000	0.800485	-1.0062	-0.148725
EDTA	3.63277	3.34919	3.16704
	Replicate 1	Replicate 2	Replicate 3	average	s.d.
IC50 (μM)	42.36	50.92	47.54	46.94	4.31143
AD18
[Inhibitor] (μM)	Replicate 1	Replicate 2	Replicate 3
no inhibitor	100.42	98.1235	101.456
1	127.688	113.77	114.319
5	98.659	110.276	111.074
10	106.73	114.402	118.423
25	117.897	99.7158	102.855
50	81.9524	87.6677	95.4608
100	46.2641	45.2675	31.8714
250	-2.19212	4.07355	1.18839
500	1.36397	-0.751105	-2.79186
1000	3.32392	4.46487	5.69204
EDTA	-0.818291	0.915189	0.48963
	Replicate 1	Replicate 2	Replicate 3	average	s.d.
IC50 (μM)	84.31	86.35	79.2	83.2867	3.68321
AD28
[Inhibitor] (μM)	Replicate 1	Replicate 2	Replicate 3
no inhibitor	95.173	111.456	93.3709
1	95.4304	96.841	106.468
5	92.0247	89.9598	81.1542
20	87.7232	104.354	99.6299
50	89.2357	92.3894	103.331
100	79.0721	86.184	81.609
250	59.9195	84.2317	41.5158
500	4.09159	40.0005	32.2238
750	52.5156	45.0869	49.2787
1000	37.5956	23.297	19.7447
EDTA	0.0144139	0.597926	0.294496
	Replicate 1	Replicate 2	Replicate 3	average	s.d.
IC50 (μM)	332.7	513.4	310.7	385.6	111.223
AD29
[Inhibitor] (μM)	Replicate 1	Replicate 2	Replicate 3
no inhibitor	86.3159	93.1244	120.56
0.5	97.2823	96.7352	105.013
2.5	101.491	116.49	94.3448
5	89.8647	119.947	95.1949
10	89.2249	90.2289	93.2039
25	64.1855	63.7726	70.2623
50	24.6205	34.0986	27.5313
100	5.52948	8.59542	8.68942
250	2.22005	1.93737	2.74331
500	1.59128	1.80387	0.729558
EDTA	1.15397	1.60896	0.511369
	Replicate 1	Replicate 2	Replicate 3	average	s.d.
IC50 (μM)	33.08	31.67	32.29	32.3467	0.706706
AD32
[Inhibitor] (μM)	Replicate 1	Replicate 2	Replicate 3
no inhibitor	95.173	111.456	93.3709
1	93.6927	89.1778	95.2749
5	103.154	106.426	105.894
20	107.498	97.7763	80.1287
50	115.028	130.021	99.6138
100	106.105	108.576	99.1955
250	71.9007	76.4578	67.7464
500	46.4873	42.369	27.0684
750	20.5411	20.3358	21.9713
1000	5.09174	3.16583	2.49913
EDTA	0.0144139	0.597926	0.294496
	Replicate 1	Replicate 2	Replicate 3	average	s.d.
IC50 (μM)	421	402.4	361.6	395	30.3835
AD34
[Inhibitor] (μM)	Replicate 1	Replicate 2	Replicate 3
no inhibitor	110.101	94.6083	94.6083
0.25	76.9018	76.9018	94.9059
1	107.144	82.3328	82.3328
2.5	99.8285	83.0147	99.8285
5	106.747	72.7727	72.7727
10	63.6416	61.3218	61.3218
25	13.3759	17.0147	17.0147
50	1.88003	2.34505	2.34505
100	-0.600875	-1.97665	-1.97665
250	4.89005	6.51215	6.51215
EDTA	0.210818	0.477863	0.477863
	Replicate 1	Replicate 2	Replicate 3	average	s.d.
IC50 (μM)	13.05	12.21	12.6	12.62	0.420357
AD36
[Inhibitor] (μM)	Replicate 1	Replicate 2	Replicate 3
no inhibitor	108.04	110.299	81.6609
5	89.5626	91.0252	84.1869
25	81.9524	101.21	100.403
100	96.7014	79.4211	84.6024
250	47.8536	66.0801	55.4717
500	60.1075	50.9528	49.6683
750	31.612	44.0742	35.8636
1000	19.5825	29.1344	22.6241
1750	17.5242	11.215	25.1816
2500	18.2597	42.0507	24.6475
EDTA	1.06774	0.865606	0.0197596
	Replicate 1	Replicate 2	Replicate 3	average	s.d.
IC50 (μM)	420.7	415.7	476.9	437.767	33.9825
AD41
[Inhibitor] (μM)	Replicate 1	Replicate 2	Replicate 3
no inhibitor	104.807	101.852	93.3413
10	99.1854	93.0871	88.0691
50	81.9461	81.1063	95.3657
100	89.4716	73.6781	70.7755
250	37.1053	52.6672	53.2546
500	16.8005	15.8485	15.0123
1000	3.26497	2.51016	3.93715
2500	-0.539508	2.35362	1.08809
5000	3.13791	-0.132464	-0.623087
EDTA	0.0197545	-0.330861	0.0197758
	Replicate 1	Replicate 2	Replicate 3	average	s.d.
IC50 (μM)	208.8	236.9	261.8	235.833	26.5161
AD43
[Inhibitor] (μM)	Replicate 1	Replicate 2	Replicate 3
no inhibitor	105.87	108.094	86.0361
5	82.7533	93.1928	121.814
25	125.36	146.969	130.066
50	117.326	105.857	111.128
100	105.713	119.496	103.054
250	70.4269	99.2352	82.7621
500	82.6625	75.3754	92.6354
1000	31.1578	36.4624	21.4688
2500	-1.23833	-2.46267	-2.07959
EDTA	0.310786	0.579995	0.253532
	Replicate 1	Replicate 2	Replicate 3	average	s.d.
IC50 (μM)	710.7	694.5	743.9	716.367	25.1828
AD50
[Inhibitor] (μM)	Replicate 1	Replicate 2	Replicate 3
no inhibitor	96.3246	110.308	93.3676
2.5	111.988	112.164	94.5493
10	89.7931	88.1732	95.3255
25	105.309	98.5437	118.945
50	99.0867	102.098	94.5993
100	104.764	99.5828	92.7301
250	78.9378	85.2034	69.8502
500	1.24042	1.6976	1.40897
1000	0.876366	-0.048955	-0.300945
2500	1.25592	0.452484	1.33342
EDTA	-0.493061	-0.423731	-0.277642
	Replicate 1	Replicate 2	Replicate 3	average	s.d.
IC50 (μM)	287	305.1	282.5	291.533	11.9626

## Sheet: Figure3
Figure 3: Binding affinities of EN inhibitors determined with a spectral shift assay
AD2
[Inhibitor] (μM)	Replicate 1	Replicate 2	Replicate 3
125	0.964663	0.979781	0.982876
62.5	1.00092	1.00374	1.00232
31.25	1.01977	1.017	1.01277
15.625	1.03356	1.02597	1.02007
7.8125	1.053	1.04601	1.04087
3.90625	1.05802	1.04658	1.03915
1.95312	1.06114	1.05045	1.04312
0.976562	1.06345	1.03952	1.03322
0.488281	1.07364	1.05439	1.04635
0.12207	1.06432	1.04488	1.03804
	Replicate 1	Replicate 2	Replicate 3	average	s.d.
Kd (μM)	76.03	89.26	75.15	80.1467	7.90463
AD3
[Inhibitor] (μM)	Replicate 1	Replicate 2	Replicate 3
125	0.973098	0.980623	0.981052
62.5	1.00026	0.993842	0.994028
31.25	1.01619	1.00925	1.00658
15.625	1.03145	1.02524	1.02852
7.8125	1.04077	1.03312	1.02982
3.90625	1.07122	1.06128	1.05742
1.95312	1.08871	1.06846	1.06061
0.976562	1.1009	1.08014	1.07224
0.488281	1.07255	1.06309	1.04756
0.244141	1.0797	1.0618	1.05605
	Replicate 1	Replicate 2	Replicate 3	average	s.d.
Kd (μM)	20.78	19.68	26.32	22.26	3.55882
AD5
[Inhibitor] (μM)	Replicate 1	Replicate 2	Replicate 3
25	0.83653	0.840855	0.834098
12.5	0.84611	0.842262	0.841449
6.25	0.854213	0.851012	0.850788
3.125	0.863566	0.862735	0.860913
1.5625	0.867365	0.865142	0.864459
0.78125	0.902363	0.897719	0.894935
0.390625	0.923902	0.916836	0.912805
0.195312	0.929284	0.923584	0.920511
0.0976562	0.918111	0.911787	0.908989
0.0488281	0.912974	0.907974	0.908374
	Replicate 1	Replicate 2	Replicate 3	average	s.d.
Kd (μM)	1.714	1.643	1.742	1.69967	0.0510327
AD7
[Inhibitor] (μM)	Replicate 1	Replicate 2	Replicate 3
1250	0.810584	0.809871	0.810926
625	0.852591	0.848745	0.849746
312.5	0.91104	0.909671	0.90663
156.25	0.935061	0.927572	0.924818
78.125	0.980212	0.966209	0.961759
39.0625	0.998372	0.984644	0.982914
19.5312	0.988215	0.975831	0.969441
9.76562	1.04195	1.02228	1.01677
4.88281	1.05574	1.04731	1.02548
2.44141	1.06087	1.03985	1.03063
1.2207	1.05928	1.03988	1.03155
0.610352	1.05373	1.04045	1.03439
	Replicate 1	Replicate 2	Replicate 3	average	s.d.
Kd (μM)	209.5	214.6	234.2	219.433	13.0401
AD9
[Inhibitor] (μM)	Replicate 1	Replicate 2	Replicate 3
1000	0.961796	0.959792	0.958021
500	0.964713	0.963809	0.962693
250	0.965938	0.964306	0.964466
125	0.94968	0.947991	0.946275
62.5	0.93246	0.929433	0.928865
31.25	0.939467	0.944035	0.946115
15.625	0.965607	0.964655	0.963308
7.8125	1.02814	1.02569	1.02352
3.90625	1.08744	1.06964	1.06195
1.95312	1.12852	1.10987	1.10091
0.976562	1.09594	1.07522	1.06895
0.488281	1.08113	1.06284	1.05442
	Replicate 1	Replicate 2	Replicate 3	average	s.d.
Kd (μM)	6.354	6.867	7.053	6.758	0.362023
AD11
[Inhibitor] (μM)	Replicate 1	Replicate 2	Replicate 3
50	0.988096	0.976323	0.97307
25	0.978293	0.963621	0.959478
12.5	0.955452	0.94405	0.940692
6.25	0.945426	0.933852	0.929984
3.125	0.940208	0.931451	0.927217
1.5625	0.934553	0.927212	0.924928
0.78125	0.932818	0.923981	0.921213
0.390625	0.925354	0.91508	0.911032
0.195312	0.928729	0.919387	0.914416
0.0976562	0.93308	0.923363	0.918838
0.0488281	0.920129	0.911903	0.904669
	Replicate 1	Replicate 2	Replicate 3	average	s.d.
Kd (μM)	22.65	25.99	23.9	24.18	1.68751
AD12
[Inhibitor] (μM)	Replicate 1	Replicate 2	Replicate 3
1250	0.776413	0.769661	0.763188
312.5	0.813492	0.810363	0.815774
156.25	0.920835	0.917121	0.916298
78.125	0.894547	0.891644	0.88881
39.0625	0.917405	0.917104	0.915666
19.5312	0.90729	0.902905	0.900446
9.76562	0.910192	0.907567	0.904076
4.88281	0.920288	0.917749	0.917427
2.44141	0.910246	0.908997	0.906177
1.2207	0.918142	0.915987	0.913669
0.610352	0.928857	0.926486	0.924977
	Replicate 1	Replicate 2	Replicate 3	average	s.d.
Kd (μM)	670.9	687.5	849.1	735.833	98.4423
AD13
[Inhibitor] (μM)	Replicate 1	Replicate 2	Replicate 3
250	0.94169	0.947514	0.951324
125	0.991033	0.954865	0.939951
62.5	1.00747	0.978394	0.956565
31.25	1.07355	1.0415	1.02537
15.625	1.09836	1.0707	1.0529
7.8125	1.08783	1.04871	1.03159
3.90625	1.12929	1.0884	1.06795
1.95312	1.14751	1.11358	1.09525
0.976562	1.17874	1.13052	1.10462
0.488281	1.19531	1.15837	1.14894
0.244141	1.19455	1.14658	1.13214
	Replicate 1	Replicate 2	Replicate 3	average	s.d.
Kd (μM)	25.34	19.38	13.21	19.31	6.0653
AD14
[Inhibitor] (μM)	Replicate 1	Replicate 2	Replicate 3
250	0.863787	0.862329	0.862407
125	0.864215	0.864587	0.863232
62.5	0.877059	0.877218	0.876132
31.25	0.887396	0.885365	0.885036
15.625	0.896276	0.895077	0.89425
7.8125	0.904944	0.902349	0.900892
3.90625	0.913046	0.910762	0.908619
1.95312	0.923818	0.92169	0.920233
0.976562	0.928585	0.925564	0.923285
0.488281	0.932543	0.928298	0.925889
0.244141	0.926659	0.92334	0.922261
	Replicate 1	Replicate 2	Replicate 3	average	s.d.
Kd (μM)	16.32	16.93	17.11	16.7867	0.414045
AD16
[Inhibitor] (μM)	Replicate 1	Replicate 2	Replicate 3
250	1.81744	1.90201	1.96208
125	1.80898	1.84786	1.8984
62.5	1.76955	1.80429	1.84519
31.25	1.76086	1.74375	1.78357
15.625	1.57387	1.589	1.60435
7.8125	1.25964	1.26723	1.29546
3.90625	1.12216	1.13975	1.14686
1.95312	0.934946	0.925021	0.921896
0.976562	0.933424	0.923414	0.919431
0.488281	0.941369	0.929156	0.922307
0.244141	0.939424	0.930939	0.928887
0.12207	0.931848	0.923213	0.919224
	Replicate 1	Replicate 2	Replicate 3	average	s.d.
Kd (μM)	10.35	11.15	11.34	10.9467	0.525389
AD17
[Inhibitor] (μM)	Replicate 1	Replicate 2	Replicate 3
250	0.736661	0.751882	0.750761
125	0.751662	0.771584	0.764165
62.5	0.734821	0.770764	0.769595
31.25	0.952225	0.953074	0.948609
15.625	0.979662	0.966206	0.960614
7.8125	1.12892	1.11104	1.09742
3.90625	1.16445	1.137	1.12567
1.95312	1.19576	1.17462	1.15599
0.976562	1.20445	1.15809	1.1478
0.488281	1.19095	1.14361	1.1314
0.244141	1.2062	1.16857	1.15443
	Replicate 1	Replicate 2	Replicate 3	average	s.d.
Kd (μM)	25.3	27.73	28.27	27.1	1.58206
AD18
[Inhibitor] (μM)	Replicate 1	Replicate 2	Replicate 3
62.5	1.22519	1.21101	1.20938
31.25	1.23271	1.22879	1.2289
15.625	1.22644	1.22125	1.22009
7.8125	1.21268	1.20513	1.19408
3.90625	1.18796	1.17159	1.16211
1.95312	1.18329	1.16554	1.16327
0.976562	1.16602	1.15048	1.14581
0.488281	1.19637	1.17784	1.16536
0.244141	1.18048	1.15447	1.13863
0.12207	1.1784	1.15843	1.14909
0.0610352	1.14772	1.12455	1.11316
	Replicate 1	Replicate 2	Replicate 3	average	s.d.
Kd (μM)	6.01	4.746	4.815	5.19033	0.71069
AD28
[Inhibitor] (μM)	Replicate 1	Replicate 2	Replicate 3
125	1.30244	1.27999	1.27531
62.5	1.31619	1.27841	1.26721
31.25	1.29138	1.26156	1.2479
15.625	1.28094	1.24551	1.22678
7.8125	1.24351	1.2117	1.19532
3.90625	1.23055	1.19697	1.1814
1.95312	1.24301	1.19815	1.18165
0.976562	1.22632	1.18406	1.16232
0.488281	1.22792	1.18223	1.16354
0.244141	1.21722	1.17268	1.15327
	Replicate 1	Replicate 2	Replicate 3	average	s.d.
Kd (μM)	15.36	13.44	15.66	14.82	1.20449
AD29
[Inhibitor] (μM)	Replicate 1	Replicate 2	Replicate 3
500	1.45129	1.46487	1.47927
250	1.39329	1.37703	1.39262
125	1.38825	1.41772	1.42934
62.5	1.3686	1.33885	1.32974
31.25	1.26573	1.23886	1.22801
15.625	1.20349	1.17161	1.15658
7.8125	1.20327	1.16719	1.15483
3.90625	1.25311	1.20648	1.18289
1.95312	1.25376	1.20999	1.18615
0.976562	1.25708	1.22059	1.20256
0.488281	1.22912	1.19595	1.17992
	Replicate 1	Replicate 2	Replicate 3	average	s.d.
Kd (μM)	112.2	103.8	103.3	106.433	5.00033
AD34
[Inhibitor] (μM)	Replicate 1	Replicate 2	Replicate 3
25	1.28588	1.27785	1.27841
12.5	1.29188	1.28068	1.2782
6.25	1.26889	1.24478	1.23886
3.13	1.2378	1.20683	1.1966
1.56	1.22933	1.2005	1.1864
0.78	1.19555	1.16711	1.15347
0.39	1.15534	1.1184	1.10522
0.2	1.14505	1.11179	1.09947
0.1	1.14033	1.11188	1.0963
0.05	1.12224	1.09047	1.07556
0.02	1.11342	1.08246	1.07245
	Replicate 1	Replicate 2	Replicate 3	average	s.d.
Kd (μM)	1.079	1.489	1.778	1.44867	0.351241
AD36
[Inhibitor] (μM)	Replicate 1	Replicate 2	Replicate 3
1250	0.787207	0.791203	0.791887
625	0.865246	0.844982	0.838535
312.5	0.97597	0.946935	0.938191
156.25	1.02983	1.00981	0.999678
78.125	1.07935	1.06617	1.05774
39.0625	1.10769	1.09599	1.08815
19.5312	1.13976	1.12192	1.11096
9.76562	1.2124	1.18596	1.16871
4.88281	1.22927	1.2037	1.19038
2.44141	1.21596	1.18698	1.17732
1.2207	1.20971	1.1813	1.16775
	Replicate 1	Replicate 2	Replicate 3	average	s.d.
Kd (μM)	258.2	238.7	232.1	243	13.5709
AD43
[Inhibitor] (μM)	Replicate 1	Replicate 2	Replicate 3
2500	1.13783	1.10252	1.08115
1250	1.06417	1.06655	1.07125
625	1.11403	1.10679	1.10975
312.5	1.2024	1.16793	1.1561
156.25	1.2302	1.19331	1.17339
78.125	1.20696	1.17021	1.15614
39.0625	1.22606	1.19331	1.17646
19.5312	1.21897	1.18575	1.16706
9.76562	1.25912	1.2111	1.19579
4.88281	1.2597	1.2164	1.19623
2.44141	1.25316	1.21624	1.19664
1.2207	1.23815	1.19838	1.17923
	Replicate 1	Replicate 2	Replicate 3	average	s.d.
Kd (μM)	398.9	477.8	663.1	513.267	135.624
AD50
[Inhibitor] (μM)	Replicate 1	Replicate 2	Replicate 3
2500	1.42288	1.42281	1.42109
1250	1.42837	1.42201	1.42166
625	1.41322	1.40229	1.40036
312.5	1.38093	1.3778	1.37586
156.25	1.30091	1.27636	1.26562
78.125	1.21912	1.19931	1.19449
39.0625	1.2042	1.17579	1.16351
19.5312	1.19543	1.16497	1.15217
9.76562	1.23622	1.19498	1.18152
4.88281	1.21718	1.17478	1.1584
2.44141	1.20257	1.16827	1.15519
	Replicate 1	Replicate 2	Replicate 3	average	s.d.
Kd (μM)	247.4	229.5	223.5	233.467	12.434

## Sheet: Figure4a
Figure 4: Reduction of L1 retrotransposition in cell culture by EN inhibitors
Panel a: Representative retrotransposition assay results for EN inhibitors
Statistics
one-way ANOVA followed by Dunnett’s multiple comparisons test, all treatments vs. 0μM
Graph 1										Graph 1
Luciferase (retrotransposition)										PrestoBlue (viability)
Treatment	0 μM	10 μM 3TC	10 μM AD5	20 μM AD7	50 μM AD11	20 μM AD13	25 μM AD14	25 μM AD16		Treatment	0 μM	10 μM 3TC	10 μM AD5	20 μM AD7	50 μM AD11	20 μM AD13	25 μM AD14	25 μM AD16
Replicate 1	10.2612	1.52542	5.44747	2.08729	4.57516	6.1144	9.63222	3.79061		Replicate 1	8.4117	19.4908	16.2207	20.0812	15.2047	11.3534	14.2158	12.3547
Replicate 2	9.41176	1.28205	9.3633	1.84162	4.22535	4.93359	4.55342	3.90335		Replicate 2	12.2801	19.9566	16.2167	14.6098	15.2477	12.2139	14.6692	13.8804
Replicate 3	9.12106	1.33588	6.61626	2.6465	3.62069	4.87805	7.19557	3.81679		Replicate 3	15.6797	20.5753	13.9327	12.8279	15.4117	9.726	14.7617	14.2404
Replicate 4	9.42029	2.86807	7.12946	2.68199	3.54938	3.77358	7.27273	2.76243		Replicate 4	15.3256	20.8	17.555	16.5307	17.4986	15.049	15.6014	11.551
average	9.554	1.753	7.139	2.314	3.993	4.925	7.163	3.568		average	12.92	20.21	15.98	16.01	15.84	12.09	14.81	13.01
s.d.	0.491822	0.750767	1.64135	0.41654	0.492718	0.956156	2.07526	0.539399		s.d.	3.37328	0.595239	1.504	3.10548	1.10888	2.22875	0.577791	1.2688
p-value	N/A	<0.0001	0.024	<0.0001	<0.0001	<0.0001	0.0258	<0.0001		p-value	N/A	0.0002	0.182	0.1748	0.2176	0.9869	0.6328	>0.9999
Graph 2					Graph 2
Luciferase (retrotransposition)					PrestoBlue (viability)
Treatment	0 μM	10 μM 3TC	50 μM AD9		Treatment	0 μM	10 μM 3TC	50 μM AD9
Replicate 1	10.0218	2.54707	3.94922		Replicate 1	26.7969	21.2913	14.1451
Replicate 2	9.65116	1.55602	1.34379		Replicate 2	33.9839	23.448	15.8082
Replicate 3	8.22222	1.33715	2.58398		Replicate 3	19.9756	20.7775	19.3428
Replicate 4	10.82	1.15274	0.587372		Replicate 4	19.0661	17.1334	20.7537
average	9.679	1.648	2.116		average	24.96	20.66	17.51
s.d.	1.08666	0.621474	1.4734		s.d.	6.93751	2.62184	3.06047
p-value	N/A	<0.0001	<0.0001		p-value	N/A	0.359	0.0862
Graph 3					Graph 3
Luciferase (retrotransposition)					PrestoBlue (viability)
Treatment	0μM	10μM 3TC	50μM AD12		Treatment	0μM	10μM 3TC	50μM AD12
Replicate 1	18.2143	3.27154	3.67937		Replicate 1	3.6867	3.8532	6.2933
Replicate 2	19.0578	3.5538	3.50759		Replicate 2	5.3119	4.5025	5.9976
Replicate 3	18.413	3.89064	3.34714		Replicate 3	5.2277	4.0413	5.6486
Replicate 4	15.9529	4.17559	3.33222		Replicate 4	4.4525	3.8077	6.0301
average	17.91	3.723	3.467		average	4.67	4.051	5.992
s.d.	1.35319	0.393864	0.162563		s.d.	0.760975	0.31742	0.264693
p-value	N/A	<0.0001	<0.0001		p-value	N/A	0.1931	0.0085
Graph 4								Graph 4
Luciferase (retrotransposition)								PrestoBlue (viability)
Treatment	0μM	10μM 3TC	20μM AD3	50μM AD29	25μM AD32	25μM AD36		Treatment	0μM	10μM 3TC	20μM AD3	50μM AD29	25μM AD32	25μM AD36
Replicate 1	3.05944	0.341297	0.911641	2.47019	1.2931	1.76532		Replicate 1	14.5013	16.6807	14.0114	13.2861	13.0431	18.9471
Replicate 2	3.31614	0.6639	1.59074	2.59109	0.862069	0.762112		Replicate 2	14.7051	16.6391	16.726	16.0209	12.4739	12.9513
Replicate 3	3.7368	1.07941	1.48478	2.48397	0.888325	1.27796		Replicate 3	14.8254	15.3801	15.0428	13.9865	18.4864	12.1544
Replicate 4	3.59019	0.398406	1.52413	3.00687	0.996441	1.25852		Replicate 4	13.5711	14.0543	15.8616	17.5292	15.9021	16.7299
average	3.426	0.6208	1.378	2.638	1.01	1.266		average	14.4	15.69	15.41	15.21	14.98	15.2
s.d.	0.299995	0.336534	0.313851	0.251762	0.197501	0.409642		s.d.	0.56903	1.2455	1.15855	1.93516	2.77952	3.19967
p-value	N/A	<0.0001	<0.0001	0.0085	<0.0001	<0.0001		p-value	N/A	0.8379	0.9287	0.9703	0.993	0.9718
Graph 5					Graph 5
Luciferase (retrotransposition)					PrestoBlue (viability)
Treatment	0μM	10μM 3TC	50μM AD43		Treatment	0μM	10μM 3TC	50μM AD43
Replicate 1	5.03927	0.598444	2.06589		Replicate 1	5.9004	7.0521	6.3852
Replicate 2	3.31429	0.447177	2.33723		Replicate 2	6.3128	8.75	7.6833
Replicate 3	4.47585	0.398633	2.1059		Replicate 3	7.7681	9.254	6.4224
Replicate 4	5.31853	0.494505	2.05479		Replicate 4	8.4062	4.4256	5.9941
average	4.537	0.4847	2.141		average	7.097	7.37	6.621
s.d.	0.887285	0.085341	0.13268		s.d.	7.09688	7.37043	6.62125
p-value	N/A	<0.0001	0.0002		p-value	N/A	0.9524	0.8656

## Sheet: Figure4b
Figure 4: Reduction of L1 retrotransposition in cell culture by EN inhibitors
Panel b: Concentration-dependent inhibition for selected EN inhibitors
AD3								AD7
Concentration (μM)	Replicate 1	Replicate 2	Replicate 3	Replicate 4	average	s.d.		Concentration (μM)	Replicate 1	Replicate 2	Replicate 3	Replicate 4	average	s.d.
0.2	1.33556	2.25941	2.32558	1.62749	1.88701	0.483901		0.25	4.74001	5.31876	3.46181	6.05381	4.8936	1.09551
0.5	1.76416	2.4635	2.61497	3.06407	2.47667	0.539137		0.5	7.73509	5.93975	5.29462	4.89925	5.96718	1.2542
1	2.50696	2.61733	2.09924	1.9948	2.30458	0.303811		1	6.33462	4.66377	4.6858	5.56528	5.31237	0.800465
2.5	2.22222	2.44541	2.30701	2.92634	2.47525	0.314482		2.5	4.67551	5.07812	5.04202	6.11786	5.22838	0.620255
5	3.1746	3.17052	1.84859	2.50865	2.67559	0.633974		5	8.09141	5.50314	5.02693	4.99781	5.90482	1.47602
10	1.60338	2.42131	2.14345	1.29179	1.86498	0.511215		10	3.97127	3.75802	3.90814	4.57305	4.05262	0.358295
20	0.777935	1.70015	0.916138	1.07444	1.11717	0.4071		25	2.16675	1.92398	1.43799	2.7406	2.06733	0.54154
AD9								AD11
Concentration (μM)	Replicate 1	Replicate 2	Replicate 3	Replicate 4	average	s.d.		Concentration (μM)	Replicate 1	Replicate 2	Replicate 3	Replicate 4	average	s.d.
0.2	1.96464	1.94093	1.61435	2.07352	1.89836	0.197944		0.5	2.12766	2.89982	2.34114	2.08696	2.36389	0.374273
0.5	3.30237	2.05541	3.0185	1.45587	2.45804	0.855078		1	2.39631	2.3569	2.44344	2.52613	2.4307	0.0727969
1	2.13385	2.27848	2.37316	1.7452	2.13267	0.276423		2.5	2.70035	1.89003	1.74825	1.71289	2.01288	0.46466
2.5	2.14408	2.01126	1.09012	2.3915	1.90924	0.568359		5	1.5138	2.3198	1.69492	2.34302	1.96788	0.426331
5	1.85185	2.26386	1.10375	1.04348	1.56573	0.593132		10	2.46046	1.67653	2.33266	1.53994	2.0024	0.461499
10	1.34003	0.960828	0.165426	0.395257	0.715386	0.533968		25	1.69651	2.03291	1.79856	2.05416	1.89554	0.176113
20	0.34632	1.2975	1.25725	1.98598	1.22176	0.672663		50	1.60377	1.49095	1.76744	1.91606	1.69456	0.186256
35	0.808081	0.464253	0.29615	0.34662	0.478776	0.230557		75	0.966184	2.14216	1.36986	1.45833	1.48414	0.488193
AD12								AD16
Concentration (μM)	Replicate 1	Replicate 2	Replicate 3	Replicate 4	average	s.d.		Concentration (μM)	Replicate 1	Replicate 2	Replicate 3	Replicate 4	average	s.d.
1	16.5282	15.4696	16.9772	21.616	17.6477	2.71992		0.25	5.97744	4.38769	6.14993	6.97674	5.87295	1.08197
2.5	17.536	15.411	14.2742	15.7979	15.7548	1.35214		0.5	8.06376	8.04444	5.21697	6.66147	6.99666	1.356
5	8.48485	9.53449	10.9649	11.6804	10.1662	1.43258		1	7.30044	7.62902	5.92081	6.31034	6.79015	0.806238
10	4.89808	4.58015	4.8226	4.69949	4.75008	0.13976		2.5	6.60448	6.22378	7.29843	9.06822	7.29873	1.26077
25	5.68503	4.94624	4.53668	3.97163	4.78489	0.720944		5	8.2083	6.39175	5.90875	4.95959	6.3671	1.36404
50	3.67937	3.50759	3.34714	3.33222	3.46658	0.162563		10	5.71086	6.95416	6.86353	5.3664	6.22374	0.804347
100	2.5641	2.04604	2.6455	2.9626	2.55456	0.380113		25	5.69137	4.69136	4.9233	6.19355	5.37489	0.693184
								50	5.74766	3.5783	3.10936	4.12407	4.13985	1.14928
AD32								AD36
Concentration (μM)	Replicate 1	Replicate 2	Replicate 3	Replicate 4	average	s.d.		Concentration (μM)	Replicate 1	Replicate 2	Replicate 3	Replicate 4	average	s.d.
0.2	4.36242	2.83091	4.13284	3.97858	3.82619	0.682001		0.25	4.46263	3.97445	3.71237	4.1155	4.06624	0.31262
0.5	2.86278	3.07577	4.10474	3.98912	3.5081	0.630001		0.5	4.60358	4.4437	3.808	5.73199	4.64682	0.800904
1	4.40387	4.15335	3.32168	3.27553	3.78861	0.575284		1	6.5	4.59164	4.46148	3.24359	4.69918	1.34533
2	3.1051	3.22061	3.37621	2.92276	3.15617	0.191189		2.5	5.0695	4.36548	5.17308	4.31957	4.73191	0.451994
5	1.87647	3.6855	3.51562	3.40489	3.12062	0.837426		5	4.52593	3.35896	4.01102	4.36981	4.06643	0.518575
10	3.71402	2.25022	1.88989	2.42424	2.5696	0.794739		10	5.41299	3.77785	4.39863	3.08824	4.16943	0.986795
20	2.32717	1.4782	1.68185	1.72533	1.80314	0.365589		25	2.67789	3.18012	2.74905	2.63158	2.80966	0.251654
								50	1.1544	1.03553	1.16329	1.65792	1.25279	0.276296

## Sheet: Figure5a
Figure 5: Mitigation of L1-induced DNA damage by EN inhibitors
Panel a: DNA damage assessed by induction of γ-H2AX for FL constructs
Statistics
one-way ANOVA followed by Dunnett’s multiple comparisons test, all treatments vs. WT
Treatment	WT	-dox	EN-	RT-	EN-/RT-	10 μM 3TC	20 μM AD3	20 μM AD7	50 μM AD11	50 μM AD12	50 μM AD14	50 μM AD16	50 μM AD29	5 μM AD32
Average	1	0.6125	0.6436	0.5981	0.567	0.74	0.727	0.9866	0.8746	0.7767	0.9087	0.8723	0.7424	0.7876
n (nuclei)	143	130	197	325	413	173	336	197	151	155	215	220	199	195
p-value	N/A	<0.0001	<0.0001	<0.0001	<0.0001	<0.0001	<0.0001	>0.9999	0.0009	<0.0001	0.0181	0.0002	<0.0001	<0.0001
Nuclei γ-H2AX intensities
Treatment	WT	-dox	EN-	RT-	EN-/RT-	10 μM 3TC	20 μM AD3	20 μM AD7	50 μM AD11	50 μM AD12	50 μM AD14	50 μM AD16	50 μM AD29	5 μM AD32
	0.948836	0.633737	0.496752	0.345894	0.780697	1.1794	0.595148	0.647105	0.441196	0.468584	1.17112	0.562526	0.708147	1.08284
	0.965823	0.672632	0.396681	0.532229	0.607925	1.27984	0.531311	0.600455	1.05922	0.597772	0.980511	0.866237	0.862354	0.514032
	2.00832	0.728009	0.503696	0.541939	0.993837	1.11274	0.573745	1.04824	0.902372	0.601107	1.3185	1.31093	0.775947	1.02538
	1.01391	0.735684	0.600269	0.573199	0.696227	0.58714	0.661006	0.985603	0.740452	0.580394	1.05717	0.619148	0.681966	1.06616
	0.959265	1.02077	0.72455	0.707976	0.624052	1.22376	0.768247	1.47457	0.49893	0.543576	1.07378	0.532862	0.926714	0.574636
	1.24849	0.620289	0.434805	0.638526	0.645376	0.603581	0.672978	0.505784	0.664726	0.771738	1.01452	0.766622	0.514354	0.600721
	0.718032	0.468259	0.62376	0.68217	0.667386	0.796607	0.738531	1.45483	0.799837	0.579551	0.575119	0.994751	1.44152	0.514032
	1.35005	0.736948	0.39845	0.550173	0.579386	0.86502	0.543509	0.746299	1.01183	0.675916	0.646903	0.524369	1.0832	1.5191
	0.78997	0.664332	0.590971	0.585929	0.57899	0.510174	0.717806	0.589308	0.606397	0.442121	0.546114	0.799538	0.481904	0.918667
	0.6099	0.46218	0.68612	0.557144	0.738336	1.38018	0.747749	1.05298	1.01438	0.733041	1.23432	0.936777	0.479018	0.550453
	1.6467	0.743625	0.614342	0.588856	0.632091	0.676077	0.487042	0.766372	0.728163	0.704088	1.02772	0.865125	0.71314	0.474777
	0.763459	0.610884	0.413827	0.574529	0.646851	0.612374	0.71162	1.04799	1.33167	1.02628	0.724787	0.682849	0.830183	0.71613
	1.65707	0.548178	0.515801	0.591051	0.492032	0.645948	0.678419	1.23335	0.736301	0.693785	0.811221	0.772677	0.618764	1.27124
	1.41974	0.463524	0.466636	0.509802	0.706675	1.09145	0.682808	0.707244	1.3973	0.769886	0.95425	0.60995	1.11527	0.653038
	1.26883	0.634508	0.875675	0.562158	0.930626	0.690138	0.501541	0.906775	0.882959	0.61797	1.42629	0.797635	0.854913	0.526137
	0.929561	0.672991	0.44679	0.586461	0.794503	1.3033	0.749598	1.03497	0.74478	0.60856	0.893373	0.884252	0.643666	1.42266
	1.11072	0.585371	0.423085	0.491604	0.648749	0.590173	0.831312	1.09222	1.51839	0.520089	1.33148	0.83405	1.10546	0.689406
	1.82318	0.72729	0.519565	0.62537	0.7358	0.606029	1.23449	1.03465	0.892767	0.443849	0.720591	0.664714	0.585522	0.593498
	2.23827	1.14152	0.379787	0.63504	0.648443	0.601679	0.565284	1.28559	0.850067	0.505009	1.10547	1.09115	0.659765	0.568823
	2.5081	1.13193	0.405048	0.465226	0.684896	0.665396	0.635533	0.725295	0.702336	0.595608	0.939228	1.15068	1.13409	0.512808
	2.16353	0.640162	0.389578	0.51757	0.670808	0.762261	0.859978	0.948198	0.674748	0.482373	0.875147	1.02335	0.312261	1.07124
	2.47385	0.578959	0.980508	0.859646	0.946042	0.95292	0.716941	1.86684	0.473273	0.403718	0.673392	0.774001	0.533793	0.664904
	0.963907	0.546648	0.504148	0.567998	0.900658	1.15475	0.665569	0.707617	0.35128	0.482314	1.52893	0.599981	0.842462	0.627538
	0.848299	0.638965	0.780113	0.574889	0.685061	0.658971	0.917989	0.589148	1.97186	0.466628	1.48297	0.692371	0.759287	0.648875
	0.912322	0.802367	0.685908	0.65788	0.606592	0.528651	0.510387	0.559777	2.01094	0.614494	0.934421	0.780734	0.70206	0.819021
	0.966714	0.712139	0.697573	0.64515	0.605233	1.18947	0.868917	1.5327	1.10745	0.804255	1.08286	0.834776	0.526759	1.32828
	1.03678	0.447428	0.544879	0.667524	0.583841	1.15985	0.58279	0.476985	0.855242	0.560034	0.89564	1.02039	0.533308	0.821469
	2.24656	0.551091	1.1133	0.630185	0.734538	0.474671	0.866975	1.52643	1.28822	1.05053	0.754743	1.31994	0.803574	0.746725
	1.60976	0.460185	0.728208	0.533559	0.666624	0.660793	0.725628	1.31065	0.933589	0.728053	0.810614	0.83205	0.885907	0.745394
	1.84602	0.749864	1.04184	0.858608	0.734079	0.651242	0.711634	1.42959	1.00898	0.593236	1.10911	0.551484	0.738738	0.490713
	1.72943	0.590598	0.428499	0.692599	0.519185	1.02377	1.18205	1.23918	0.63337	0.89674	1.78849	0.557499	0.865477	0.677181
	1.26867	0.627126	0.49042	0.735817	0.720208	0.826617	0.804083	0.790249	0.730159	0.597644	1.33273	1.61772	1.0454	0.633125
	1.04184	0.497697	0.508737	0.772384	0.757934	0.36316	0.601719	1.44229	1.22946	0.999569	1.56319	0.871579	1.05314	0.684218
	1.3419	0.417485	0.765826	0.936931	0.595098	0.691907	0.705395	0.639643	0.488615	0.514099	0.875133	0.825293	0.919401	0.648941
	1.63363	0.410182	1.05495	0.628908	0.680692	0.512023	0.665755	0.928032	0.588944	0.913898	2.0445	0.913915	0.471634	0.452297
	0.932142	0.500158	0.567679	0.725175	0.76317	0.766851	0.570938	0.746033	0.587132	1.37269	0.445273	0.767413	0.423196	0.480923
	1.05657	0.45533	0.563289	0.902119	0.577696	0.880211	0.69635	0.723246	0.776546	0.428036	0.901692	0.853807	0.908828	0.506104
	0.654395	0.483743	0.503776	0.5303	0.594899	1.29889	1.26207	0.988051	0.548186	0.967515	0.567172	1.30272	1.20146	0.51177
	0.642157	0.53727	0.561108	0.633364	0.655006	1.55875	1.18054	2.00731	0.980926	1.42898	0.583828	0.980309	1.29627	0.424229
	0.539545	0.450687	0.543975	0.678206	0.716133	0.426185	0.546914	0.699662	0.970132	1.05991	0.68876	1.15372	1.26585	0.405048
	0.707151	0.501594	0.485778	0.59822	0.491006	0.644192	1.09064	1.13135	0.647068	0.921304	1.01079	0.944504	1.49768	0.519379
	2.0459	0.450315	0.433528	0.506689	0.490947	0.71746	1.30114	0.648476	0.915042	0.901756	1.58275	0.519084	1.38085	0.702376
	2.21769	0.530606	0.547699	0.538135	0.962372	0.542817	1.39186	1.09005	1.39542	1.14397	0.593464	1.00094	0.899306	0.428672
	0.686812	0.412191	0.390043	0.558939	0.843511	1.30069	0.627352	2.23731	1.32073	1.33714	1.46993	0.622796	1.35102	0.968936
	0.950393	0.384775	1.0176	0.638832	0.737481	0.648223	1.11188	0.833361	0.379026	0.988334	0.874655	0.829999	1.26036	0.893406
	0.534171	0.511544	0.678006	0.719389	0.594583	0.915648	1.12889	0.711873	0.697615	0.645105	0.510633	0.899505	1.44935	0.542179
	0.921101	0.457006	0.531577	0.734952	0.722441	1.30472	0.495489	0.821096	2.06808	0.701762	1.44037	1.39839	0.859535	0.453042
	0.694554	0.605084	0.870394	0.515495	0.613201	0.678126	0.555308	0.773661	1.53231	0.785889	0.462754	1.09706	1.53954	0.51322
	0.645749	0.557902	0.462845	0.666407	0.727482	1.29815	0.718285	0.869596	0.519197	0.569638	1.59512	0.698291	1.01555	0.520709
	1.45044	0.512741	0.455197	0.531138	0.554351	0.825779	0.597143	0.763804	0.677699	0.749425	0.8537	0.716475	0.883208	0.485406
	0.724364	0.560043	0.423591	0.524367	0.76082	0.732957	0.891557	2.11817	0.704577	0.785713	1.22005	0.784387	0.896047	0.691534
	0.598101	0.638778	0.371447	0.932714	0.561058	0.713017	0.566681	0.76282	0.387689	0.576308	0.595841	0.824124	0.866858	0.638459
	0.957323	0.649792	0.569501	0.649713	0.478648	0.694301	0.576338	0.889975	1.47092	1.13341	0.465189	1.83704	0.774011	0.667444
	0.519658	0.462021	0.379362	0.640548	0.464664	0.732159	1.20781	0.73599	1.06064	0.572933	1.33673	1.42284	1.46336	0.935521
	0.609993	0.676423	0.4878	0.675239	0.774573	0.679044	0.62964	0.91038	0.991831	1.2584	0.574512	0.802275	0.769629	1.21727
	1.0102	0.506982	0.514098	0.530513	0.589296	0.987412	1.25393	1.47278	1.07779	0.84606	0.544005	0.788946	0.477934	0.642516
	0.98402	0.913759	0.686081	0.686267	0.506427	0.738318	1.39383	0.644392	0.812525	0.971785	0.765515	1.68535	1.08384	1.23782
	0.959917	0.731361	0.374227	0.693782	0.574768	0.618147	0.697587	0.832456	0.998312	1.74351	0.947994	0.748698	0.966837	1.58835
	0.664172	0.691707	0.946322	0.879852	0.574908	0.782853	0.411872	0.753016	0.850768	0.960001	0.959917	0.583284	0.761248	0.727636
	0.483397	0.520789	0.796794	0.629055	0.874489	1.04622	1.03477	0.786019	0.990817	0.80608	0.703397	0.930255	0.662902	0.666154
	0.854192	0.749944	0.855522	0.553938	0.76755	1.00361	0.53038	0.742667	0.888003	0.413044	0.762688	0.678942	0.726446	0.538148
	0.773608	0.465812	0.636211	0.565976	0.67596	0.797818	1.05109	0.716901	0.608196	0.422024	0.947732	0.765843	0.489241	1.24547
	0.758723	0.583109	0.47511	0.622044	0.785189	0.592846	0.448559	0.845945	1.1367	0.864975	0.692904	0.566104	1.59262	1.10854
	0.488851	0.687491	0.64531	0.804389	0.738665	0.544959	0.76584	0.866164	1.79584	1.25099	0.518533	0.829773	1.41558	0.468725
	1.31451	0.717181	0.719908	0.667271	0.460267	0.85922	1.28107	0.723459	0.713468	1.16499	0.436614	0.827527	0.577267	1.74325
	0.618054	0.69345	0.651894	0.841635	0.764714	1.11378	0.868305	0.757393	1.62569	1.35516	2.04021	0.707887	0.501089	0.804083
	0.856227	0.621432	0.82534	0.729645	0.817388	0.874784	0.502791	1.14196	1.06872	0.69231	1.05442	0.748362	1.07519	1.34227
	0.742894	0.462167	0.806278	0.580928	0.742577	0.869622	1.1268	0.651269	1.19652	0.451856	0.404251	0.611294	0.838226	0.476307
	0.793654	0.640468	0.81374	0.686067	0.848269	0.897184	1.30957	0.732837	1.41438	0.472413	0.909419	0.605681	1.17642	0.944939
	0.934297	0.692998	0.59846	0.488718	0.954784	1.14113	1.24723	0.840571	0.75156	0.524728	0.514026	0.699046	0.644437	0.518395
	0.616324	0.461635	0.923004	0.592168	0.778512	0.580209	1.18158	1.11435	0.833801	0.510185	0.527767	0.946807	0.434199	0.491392
	0.575966	0.470374	0.538654	0.584732	0.782926	1.12305	0.640135	1.49805	0.850422	1.24988	0.52561	0.786238	0.609337	0.6522
	0.477358	0.461688	0.769312	0.764164	0.645811	0.623002	0.504614	0.914623	0.507856	0.702192	0.981926	1.21448	1.03487	0.754679
	0.421782	0.467568	0.46097	0.482692	0.491076	0.484022	1.15813	1.15942	0.891572	0.984874	1.5389	0.72606	0.603473	0.938248
	0.463204	0.732212	0.535169	0.533293	0.551583	0.471399	0.634415	1.62578	0.847901	0.669724	0.815617	0.869287	0.637245	0.684205
	0.629613	0.594988	0.526655	0.814791	0.511505	1.33053	0.654235	0.7117	1.14187	1.2672	0.661678	0.650983	0.663692	0.44514
	0.503949	0.455715	0.644844	0.53042	0.498489	0.478768	0.479047	1.58231	1.87296	0.676487	0.555825	1.05811	0.854479	0.446178
	0.502778	0.372311	0.736256	0.573319	0.527209	0.765534	0.702562	0.812902	0.741582	0.788226	0.430987	0.689511	0.749211	0.809231
	1.27611	0.623135	0.456607	0.656231	0.469465	0.515415	1.13082	1.69106	1.28484	1.12134	0.538219	1.46912	0.566887	0.42689
	1.43963	0.542871	0.411832	0.507287	0.595408	0.518568	0.463856	1.79354	0.840164	0.522486	2.00887	0.774422	0.872699	0.948903
	0.491937	0.544174	0.861907	0.609208	0.517948	0.595254	0.569674	1.48085	0.867996	0.773567	0.590814	1.1251	0.505204	0.782401
	0.40421	0.436361	0.581752	0.473048	0.501072	0.847208	0.528877	1.31299	0.520726	0.742903	0.501231	1.09834	0.751279	1.17883
	0.532867	0.7996	0.746206	0.739103	0.579589	0.553472	1.36826	1.49807	0.572281	1.14169	1.36604	0.72245	0.464923	0.463497
	1.97658	0.981706	0.552648	0.529515	0.534376	1.13366	0.597223	0.901029	0.467694	0.745691	0.416579	0.537762	0.907826	0.625556
	1.14468	1.01306	0.539518	0.661498	0.500567	0.586382	0.663241	0.693862	0.618816	0.827142	1.74111	0.935383	0.82072	1.59244
	1.12748	0.714999	0.516506	0.790475	0.675243	0.66493	1.21214	0.813687	0.660975	0.760841	0.571454	0.63283	1.61429	0.590545
	1.28437	0.746858	0.477943	0.668814	0.564052	0.651894	0.606295	0.806757	0.619328	0.913338	1.52036	1.08937	0.75824	0.903689
	0.795676	0.477291	0.716343	0.588337	0.419262	0.657228	0.458402	0.767383	0.495872	0.800299	0.43681	0.999468	0.525431	0.96988
	0.638326	0.68056	0.615114	0.66638	0.59656	0.7345	0.560057	0.606308	0.963553	0.956909	0.504404	0.940518	0.681244	1.30914
	1.64932	0.655858	0.733183	0.604925	0.662842	0.627977	0.587725	0.814233	0.669319	0.649546	0.609135	0.961603	1.32028	1.23486
	0.743718	0.440391	0.901388	0.610817	0.552092	0.828945	0.70352	1.05907	0.542941	0.465723	0.507273	0.652878	0.595337	1.04344
	0.784409	0.849736	0.811173	0.651056	0.34018	0.440777	0.661192	0.807449	0.430778	0.991824	0.630675	0.872339	0.460658	1.12888
	0.89036	0.536619	0.570259	0.593964	0.860746	0.424841	0.537789	0.985803	0.98223	0.817352	1.36851	0.67459	1.20968	0.745727
	0.598553	0.605244	0.425972	0.651522	0.546982	0.553086	0.756315	0.853248	0.636202	0.433598	1.06483	1.02463	0.790762	1.19551
	0.774247	0.861881	0.43672	0.825805	0.576627	0.695804	0.718963	0.865858	0.575786	0.783356	0.985904	0.713696	0.770146	0.614861
	0.745421	0.649447	0.745049	0.521773	0.602873	0.373708	0.521095	0.865791	1.08494	0.581331	0.445642	1.01989	0.653476	0.436215
	0.942598	0.665316	0.657481	0.727397	0.426284	0.656789	0.832031	0.694581	1.05125	0.924015	0.486611	0.840623	0.629761	0.885492
	1.90975	0.38129	0.459639	0.968709	0.546494	0.438117	0.906735	0.47789	0.529827	0.592604	0.747684	0.727464	0.557261	0.4565
	0.858528	0.740473	0.519472	0.976278	0.505537	0.52176	0.857185	1.30566	0.614058	0.466023	0.479414	1.11819	0.511869	0.791433
	0.712286	0.776295	0.485751	0.720307	0.522397	0.652746	0.591649	0.637023	0.950131	0.435616	0.681373	0.809729	0.540826	0.857265
	0.951217	0.682236	0.614369	0.668615	0.593022	0.420465	0.671728	0.71887	0.565424	1.02343	0.417718	0.879883	0.675062	0.806251
	1.78766	0.519512	0.615087	0.681345	0.510579	0.671062	0.587366	0.655605	0.347681	1.40151	0.62286	0.785862	0.567047	1.77081
	0.775204	0.470268	0.596145	0.522891	0.700265	0.453454	0.64942	0.481761	0.973116	0.90186	0.596487	0.779489	0.653435	1.25018
	0.380439	0.50049	0.7403	0.708375	0.558708	0.692625	1.19329	1.28852	0.804025	0.958326	0.599681	0.885907	0.584168	0.615633
	0.351906	0.695831	0.53473	0.647624	0.440779	0.873094	0.760665	0.758351	1.63656	0.909003	0.471275	0.721614	0.912079	0.854697
	2.0617	0.68906	1.17209	0.982411	0.607689	0.452949	0.648063	1.22762	0.579054	0.624503	0.646269	0.924743	0.541305	1.26553
	0.550652	0.394978	0.68769	0.769378	0.588781	0.771812	0.520164	0.699263	0.557953	1.09712	0.622517	0.74066	0.63999	0.494704
	0.549216	0.645336	0.643288	0.63121	0.630169	0.623641	0.457112	2.06926	0.546727	1.2354	0.657385	0.601539	0.638909	1.24256
	0.382381	0.567998	0.556199	0.57284	0.564937	0.471532	0.557064	0.546409	0.633202	0.94562	0.635945	0.89802	0.593131	0.772065
	0.509895	0.465346	0.704318	0.499306	0.683245	0.420452	0.674388	2.09308	0.661091	0.858443	0.479517	0.69819	0.861802	0.821389
	0.789637	0.57699	0.618493	0.902784	0.652479	0.460025	0.498242	0.833281	0.578461	1.38602	0.527288	0.896328	0.474544	0.976185
	0.67335	0.440258	0.755491	0.46637	0.479463	1.00188	0.436401	0.677514	1.37052	1.27773	0.955153	1.20584	0.835041	0.701883
	0.624785	0.741883	0.765028	0.536805	0.480881	0.615433	0.823797	0.698212	1.23164	1.10433	0.883241	1.03981	0.926764	1.1645
	0.664252	0.770695	0.526695	0.566548	0.435951	0.476147	0.545411	1.07405	0.988633	1.27382	0.696149	0.970158	0.754565	0.997615
	0.712618	0.976465	0.694634	0.479433	0.840414	0.667843	1.02153	0.783053	0.976937	0.52259	0.636625	0.857956	0.525904	0.558527
	0.710583	0.870607	0.741457	0.571244	0.383399	0.601732	0.529169	0.844481	0.796517	0.780191	0.655081	0.939194	0.471819	1.00379
	0.496659	0.386757	0.539957	0.505678	0.460866	0.541434	1.11253	0.723473	0.498125	0.643882	1.11279	0.897814	0.453369	1.08669
	1.30891	0.569954	0.765348	0.516173	0.585664	0.525139	0.444954	0.699037	0.77037	0.734838	0.968185	0.949139	0.540575	1.48224
	1.41228	0.705289	0.780113	0.482359	0.591544	0.499759	0.649473	0.715598	0.874147	0.479167	0.734831	0.927173	0.672532	0.709638
	0.509017	0.732478	0.713895	0.54033	0.523777	0.609261	0.557516	0.68612	0.837211	0.587938	0.69019	0.731122	0.519693	0.553392
	0.630917	0.464881	1.05399	0.397279	0.842493	0.529914	0.837658	0.614755	0.975408	0.531448	1.02071	0.7926	0.516176	1.2576
	0.497244	0.629108	0.612214	0.525405	0.545228	0.4936	1.27172	0.806344	1.13719	0.529403	0.802781	0.605487	0.534764	0.547819
	0.692	0.653757	0.86921	0.51318	0.530361	0.793854	0.585317	0.774326	0.642145	0.493548	1.43406	0.707106	0.541371	0.623308
	1.53433	0.412404	0.852755	0.530473	0.492386	0.592873	0.605018	0.774792	0.862139	0.518433	0.961611	1.18703	0.44951	0.548271
	1.53727	0.493387	0.650059	0.610645	0.623448	0.997442	0.464309	2.0907	0.723735	0.718918	1.09787	0.590243	0.918917	0.380093
	0.955407	0.713297	0.597954	0.502552	0.541198	0.69204	0.658811	2.17191	0.612171	0.853361	0.534497	0.934148	0.618051	0.469031
	1.83569	0.753442	0.690377	0.516705	0.535819	0.809603	0.800837	1.74735	0.452196	0.599673	0.897203	0.680675	0.555613	0.429763
	1.00694	0.481442	0.675093	0.543097	0.753225	0.546808	0.916831	1.9064	0.676923	0.599233	1.02291	0.761438	0.468473	0.347117
	1.5923	0.785926	0.563249	0.414359	0.613106	0.659902	1.22411	2.15215	0.646694	0.747741	0.679088	0.778298	0.587649	0.45819
	1.14946	0.403358	0.678764	0.485725	0.468691	0.572641	0.765427	1.19733	0.822943	0.563474	0.483781	1.28382	1.1234	0.760838
	0.720174		0.707563	0.469377	0.752285	0.527068	0.848592	0.553313	0.696665	0.804868	1.08748	0.856753	0.455927	0.564912
	0.619943		0.900044	0.686347	0.720959	0.466823	1.27157	0.624944	0.83839	0.961085	0.749047	0.852928	1.12494	0.457125
	0.503935		0.630983	0.540755	0.514676	0.753429	1.28929	0.747403	0.682135	0.839219	0.745962	0.75179	0.583472	0.572481
	1.21988		0.574184	0.430069	0.600563	0.750409	0.855496	0.682715	0.896069	0.66147	0.785837	1.38131	0.416985	1.60932
	1.14245		0.697347	0.534304	0.582239	0.624053	1.04614	0.986414	0.906623	0.520023	0.458425	0.732432	0.599759	0.648622
	1.37406		1.21776	0.852104	0.523612	0.417951	0.594429	0.969122	0.871013	0.964373	1.15077	0.85271	1.07483	1.10955
	0.854165		0.672486	0.551903	0.538916	0.787628	0.787176	0.890094	1.07969	0.546632	1.04054	1.11136	0.471658	0.570087
	0.504933		0.675785	0.523277	0.905831	0.629427	0.749239	0.573492	0.518368	0.705379	1.55079	0.82704	0.622156	1.08085
	1.10982		1.02128	0.478489	0.468995	0.759016	0.634069	0.700074	1.0646	0.55103	1.59634	0.902854	0.663455	0.50206
	0.930453		1.28405	0.467621	0.435015	0.686174	0.880863	0.687491	1.19142	0.997552	0.784036	0.56719	0.546724	0.713456
	0.643208		0.526376	0.71037	0.603046	0.742308	0.509256	0.881754	0.85547	0.825245	0.674041	0.589127	0.391977	0.424628
	0.567493		0.716715	0.635985	0.462908	0.365727	0.677208	0.471651	0.539028	0.615859	1.16048	0.717851	0.661803	0.727889
	0.877178		0.575354	0.762408	0.527256	0.48917	0.904447	0.501341	0.760404	0.383135	1.10926	1.25108	0.407181	0.91469
			0.751487	0.63093	0.459383	1.34556	0.986814	0.98112	0.840343	0.67032	0.611899	1.73314	0.509022	0.64108
			0.433262	0.594842	0.469753	0.886968	0.687743	0.722475	1.03749	0.653602	1.2302	0.689541	0.394868	0.848658
			0.518381	0.572893	0.468338	0.387462	0.659184	0.739648	0.722332	0.729576	1.20305	1.83572	0.508127	1.23409
			0.653171	0.632207	0.543428	1.23381	0.511158	0.769032	1.30033	0.644547	0.749541	0.657282	0.405886	0.705129
			0.668615	0.57836	0.62269	0.748228	0.567094	0.579864	0.644626	0.688746	1.12743	1.66977	0.449828	1.24249
			1.01279	0.525684	0.580388	1.37624	0.749146	0.600322	1.26855	1.00152	2.10597	1.0482	0.687264	0.62114
			0.615566	0.807116	0.465437	0.460956	0.591104	1.82954	0.660642	0.61824	1.0629	1.04377	0.560292	0.804336
			0.54182	0.579584	0.638174	0.714613	0.730004	0.798177	0.809852	1.1588	0.923275	0.785818	0.543655	0.99401
			0.491924	0.78679	0.719718	0.705275	0.680866	1.27544		1.03958	1.11664	0.887017	0.601703	0.60426
			0.502672	0.513633	0.373412	0.93576	0.661631	1.53398		0.571006	2.11882	0.927105	1.45059	0.550107
			0.709971	0.489356	0.471474	0.455995	0.517357	1.63176		0.598743	1.21792	0.942756	0.70842	0.686732
			0.424948	0.559019	0.459836	0.697627	0.539651	0.763964		0.593358	1.24263	0.533861	0.62867	0.674388
			0.535155	0.568144	0.538788	0.81946	0.457285	0.704597			1.16753	0.815609	0.645943	0.739768
			0.5133	0.531178	0.989455	1.18971	1.01825	0.81974			0.799785	0.648641	0.715775	0.44667
			0.46242	0.693091	0.775445	0.492935	0.668721	1.23044			0.80337	0.929142	0.753467	0.634083
			0.685429	0.516905	0.628958	0.975653	0.584559	0.765321			0.895374	0.983836	0.969642	0.702282
			0.651442	0.566362	0.781371	0.692745	0.597316	0.582936			0.862277	0.768766	1.12462	0.696243
			0.77837	0.879399	0.46007	0.839759	1.20283	0.678498			0.531501	0.728921	0.626031	0.592753
			0.530526	0.753934	0.584209	0.460039	0.604339	1.27838			0.642633	0.87724	0.543415	0.559445
			0.782121	0.67073	0.588689	0.438383	0.519791	0.765853			0.573206	0.871492	0.888115	0.500051
			0.488651	0.565284	0.677575	0.476693	0.612999	1.41635			0.568618	0.601603	0.435176	0.790488
			0.683367	0.665795	0.580537	0.463896	0.67617	2.0836			0.602871	0.700768	0.928488	1.18351
			0.671262	0.520629	0.460252	0.797219	0.712206	1.28603			0.789479	0.911131	0.577489	0.556279
			0.44252	0.446736	0.423467	0.711035	0.641386	0.711474			0.898753	1.15416	0.896109	1.52422
			0.453693	0.601745	0.47609	1.08264	0.764842	0.949767			0.604291	0.558211	0.680647	0.596198
			0.981173	0.368441	0.662745	0.67774	0.61687	0.938647			0.801884	0.791057	0.47351	0.55427
			0.643221	0.593352	0.629742	0.798922	0.556878	0.849044			0.598274	0.491625	0.899661	1.12786
			0.652506	0.548112	0.418777	0.831565	0.738996	0.77289			0.638902	0.676946	0.727697	0.871179
			0.732598	0.535714	0.512029	0.633684	0.629454	0.943502			0.746843	0.749631	0.50623	1.13177
			0.780632	0.413242	0.573112	0.769218	0.657987	1.08603			0.990719	0.597503	1.40293	1.70798
			0.760359	0.652573	0.434514		0.966648	0.554071			0.895468	0.883125	0.978504	0.892582
			0.863384	0.565178	0.517437		0.914184	0.85801			0.59904	0.482983	0.457564	1.0164
			0.733768	0.969308	0.488152		1.02467	0.873533			0.515196	0.831173	0.577493	1.19857
			0.866949	0.61981	0.673989		0.910699	0.660913			0.674913	0.465633	0.55861	0.616112
			0.858795	0.458389	0.528365		0.731374	1.33696			0.824888	1.17629	0.543739	0.699396
			0.817319	0.519645	0.408793		0.726532	0.702322			0.847059	0.495156	0.519097	0.656763
			0.470294	0.486603	0.445253		0.671701	0.507713			1.17822	0.652692	0.473194	0.621685
			0.448665	0.549907	0.525312		0.941121	0.874531			0.980861	0.742254	0.633305	0.770535
			0.617562	0.9984	0.658424		0.780605	0.632021			0.872359	0.565117	0.484041	0.806318
			0.508032	0.545252	0.590294		0.47096	0.771067			1.38796	1.10912	0.422748	0.833388
			0.553712	0.513513	0.773883		0.609274	0.915661			0.543937	1.35247	0.532942	0.500863
			0.485419	0.511025	0.700647		1.05544	0.58698			0.473168	0.669703	0.512289	1.01061
			0.694953	0.418709	0.477626		0.81265	1.37941			1.00803	0.77309	0.510844	0.748627
			0.490115	0.465213	0.549478		0.668362	1.24364			0.886359	1.00253	0.657999	1.29532
			0.544666	0.580688	0.630049		0.453574	1.23832			1.17776	1.2241	0.467623	0.584892
			0.511185	0.597422	0.496468		1.03997	0.601413			0.677038	1.14695	0.586995	0.599444
			0.582151	0.653916	0.544687		1.15413	0.61123			0.939349	1.10533	0.557753	0.515069
			0.838828	0.751354	0.544066		0.847408	0.920317			0.500805	0.973345	0.639376	0.654315
			0.517477	0.603648	0.466841		0.634123	1.18928			1.1144	0.563716	0.543533	0.451352
			0.844575	0.548457	0.660607		0.905644	2.18778			1.02274	1.0163	0.569813	0.518129
			1.04484	0.627844	0.617828		0.761955	2.02642			0.949026	1.00533	0.529133	0.439075
			0.614449	0.743373	0.552871		0.743811	0.639523			0.579387	0.434289	0.443105	0.959824
			0.622896	0.79275	0.44636		1.17123	1.435			0.835275	0.482921	0.392513
			0.721703	0.560576	0.538195		0.603993	0.698332			0.441441	0.64	0.679281
				0.479499	0.431299		0.564712				0.449656	0.893294	0.857983
				0.665529	0.472819		0.550985				1.33331	1.16151	0.885895
				0.714028	0.425501		0.716941				1.29809	0.587404
				0.616976	0.501366		1.04574				1.29925	1.18931
				0.379135	0.681306		0.666673				1.02854	0.560768
				0.44808	0.405469		0.498056				1.92563	0.926955
				0.457352	0.486335		0.554124				1.39418	0.968923
				0.568065	0.574811		0.90458				0.828627	0.521728
				0.532003	0.503486		0.582351				1.49068	0.922869
				0.51338	0.544711		0.548604				1.75761	0.781357
				0.490953	0.591627		0.66505				1.02985	0.485171
				0.75283	0.600161		0.573598				0.898009	0.899126
				0.370516	0.511856		0.585637				1.07908	0.672353
				0.598859	0.43825		0.67931				0.499096	0.975922
				0.509176	0.596241		0.520856				0.798595	0.615556
				0.692213	0.554523		1.03864				0.709344	0.885055
				0.494118	0.379373		1.17057				1.08969	1.20166
				0.876539	0.498951		0.728807				1.34224	0.838467
				0.507859	0.522585		0.540968					1.47135
				0.470095	0.613071		0.615274					1.18836
				0.425666	0.513927		1.21416					1.02002
				0.484448	0.455096		0.593006					1.26586
				0.486762	0.453271		1.35476					1.02756
				0.746299	0.432602		0.500996
				0.430096	0.499656		0.859061
				0.497883	0.365866		0.880198
				0.467568	0.490842		0.830435
				0.531723	0.423218		0.637249
				0.474724	0.851307		1.27486
				0.413774	0.543225		0.707457
				0.61808	0.529221		0.904833
				0.626141	0.575342		0.642224
				0.597742	0.467474		0.89491
				0.671289	0.406509		0.497989
				0.476826	0.58202		0.547832
				0.547646	0.730934		0.520616
				0.529608	0.561027		0.500197
				0.516413	0.548824		0.458176
				0.417366	0.479899		1.21674
				0.388926	0.502616		0.577137
				0.43801	0.501041		0.435297
				0.62412	0.718141		0.555534
				0.457697	0.567596		0.596292
				0.596345	0.644546		0.478262
				0.479539	0.498585		0.755584
				0.487946	0.903191		0.529169
				0.486962	0.666406		0.563289
				0.511504	0.784982		0.499399
				0.493267	0.553233		0.982091
				0.561972	0.505168		0.486829
				0.544148	0.590971		0.929176
				0.592647	0.576258		0.675598
				0.43547	0.478609		0.713203
				0.664771	0.535833		0.648795
				0.600083	0.726389		0.842433
				0.606228	0.509161		0.388527
				0.460025	0.512129		0.64785
				0.499253	0.897451		0.71887
				0.791553	0.497096		0.743825
				0.577549	0.820257		0.450315
				0.572295	0.458242		0.407283
				0.513832	0.562401		0.695858
				0.581992	0.766915		0.498375
				0.797339	0.454567		0.975932
				0.515974	0.622634		0.49066
				0.648329	0.535472		0.68213
				0.664332	0.566201		0.544586
				0.518222	0.53764		0.773781
				0.682383	0.997332		0.668602
				0.567666	0.575108		0.959864
				0.535448	0.422525		0.43551
				0.717593	0.523276		0.684657
				0.678671	0.544449		0.804136
				0.553645	0.616795		0.428579
				0.527719	0.493031		0.752498
				0.554151	0.516565		0.825193
				0.842366	0.607198		0.679735
				0.566708	0.88021		0.640707
				0.5104	0.872085		0.729911
				0.57022	0.589275		0.70207
				0.495808	0.513016		0.887926
				0.448213	0.437494		0.680307
				0.464362	0.718195		1.29316
				0.717753	0.571529		0.461435
				0.544134	0.438073		1.09966
				0.611788	0.451558		0.541727
				0.597688	0.463015		0.926276
				0.775843	0.599223		1.03952
				0.861827	0.610608		0.679629
				0.719136	0.504013		0.642197
				0.544759	0.405906		0.850561
				0.621246	0.451655		1.12452
				0.727304	0.517004		1.11522
				0.537816	0.460478		0.521334
				0.805653	0.491609		0.566149
				0.563954	0.4912		0.54029
				0.69756	0.465583		0.765161
				0.614622	0.583156		0.556013
				0.453334	0.517446		0.458269
				0.734779	0.671595		0.627538
				0.481974	0.550078		0.488332
				0.546023	0.401952		1.22823
				0.549335	0.592425		0.575487
				0.559791	0.437421		0.409504
				0.690617	0.569836		0.572694
				0.439833	0.658115		0.485725
				0.816614	0.539301		0.553193
				0.586155	0.538454		0.445154
				0.674149	0.462253		0.480457
				0.835024	0.50163		0.494956
				0.526336	0.40885		0.480683
				0.515654	0.512628		0.790103
				0.490447	0.463132		0.58859
				0.538268	0.475193		0.538374
				0.86647	0.528898		0.541381
				0.47233	0.984025		0.443783
				0.524194	0.758604		0.492216
				0.501794	0.617169		0.70179
				0.506755	0.606507		0.457085
				0.517424	0.504324		1.2623
				0.60567	0.599314		0.615979
				0.53304	0.535729		0.503629
				0.52627	0.55216		0.473208
				0.499732	0.557505		0.985976
				0.479579	0.465402		0.769338
				0.537457	0.53598		0.610086
				0.528291	0.414354		0.688914
				0.493121	0.438803		0.474352
					0.45881		0.401696
					0.523038		0.775577
					0.421499		0.63391
					0.429782		0.576644
					0.540947		0.489782
					0.384079		0.647079
					0.516307		0.529036
					0.479931		0.474391
					0.85564		0.464229
					0.553207		0.651149
					0.465548		0.591982
					0.37324
					0.517463
					0.504876
					0.523407
					0.51707
					0.439048
					0.57587
					0.524656
					0.435841
					0.366187
					0.510088
					0.454815
					0.484687
					0.56489
					0.694647
					0.527303
					0.506387
					0.498943
					0.502844
					0.513951
					0.53408
					0.885989
					0.466645
					0.438502
					0.6775
					0.43583
					0.545243
					0.347569
					0.4527
					0.469134
					0.523812
					0.482165
					0.481248
					0.46941
					0.52203
					0.481822
					0.452012
					0.455896
					0.418579
					0.447836
					0.431287
					0.554115
					0.403779
					0.400042
					0.470838
					0.508798
					0.390607
					0.43444
					0.5052
					0.500154
					0.777494
					0.476575
					0.423771
					0.475172
					0.399719
					0.568376
					0.419864
					0.41405
					0.831076
					0.436203
					0.414382
					0.469162
					0.383062
					0.481889
					0.502385
					0.457098
					0.380792
					0.400641
					0.419512
					0.429412
					0.553807
					0.382756
					0.560774
					0.425565
					0.41556
					0.492337
					0.493663

## Sheet: Figure5b
Figure 5: Mitigation of L1-induced DNA damage by EN inhibitors
Panel b: DNA damage assessed by induction of γ-H2AX for EN domain-only constructs
Statistics
one-way ANOVA followed by Dunnett’s multiple comparisons test, all treatments vs. WT
Treatment	WT	-dox	EN-	20 μM AD3	25 μM AD7	50 μM AD11	100 μM AD12	50 μM AD14	25 μM AD16	100 μM AD29	5 μM AD32
Average	1	0.3369	0.3498	0.7298	0.8301	0.6154	0.8825	0.6623	0.7911	0.5336	0.5157
n (nuclei)	301	200	363	135	117	109	142	116	204	75	111
p-value	N/A	<0.0001	<0.0001	<0.0001	0.0116	<0.0001	0.1349	<0.0001	<0.0001	<0.0001	<0.0001
Nuclei γ-H2AX intensities
Treatment	WT	-dox	EN-	20 μM AD3	25 μM AD7	50 μM AD11	100 μM AD12	50 μM AD14	25 μM AD16	100 μM AD29	5 μM AD32
	2.57055	0.320196	0.345422	0.419782	0.341774	0.95409	0.580093	0.362306	0.430611	0.346552	0.474069
	3.26086	0.47854	0.253483	0.426206	0.557724	0.482835	3.37717	0.444713	0.475561	0.586814	0.472022
	2.83034	0.395309	0.34648	0.493577	1.13371	0.426933	0.433525	0.382576	1.78697	0.473091	0.39705
	0.904817	0.313183	0.472257	0.506708	0.925195	0.616528	1.30613	0.404691	0.650187	0.651663	0.407428
	0.501743	0.360858	0.286075	0.363659	0.716116	0.729748	0.50165	0.38178	1.07673	0.647659	0.362058
	0.41717	0.358176	0.349657	0.366671	0.346057	0.698272	0.904757	0.373824	0.389219	0.419954	0.462209
	2.95464	0.409475	0.445008	0.694185	0.369965	0.618928	1.96691	0.463984	0.539323	0.402387	0.478823
	0.532781	0.30643	0.442678	0.541629	0.593116	0.534715	0.742286	0.405954	1.75249	0.407424	0.47967
	3.00629	0.548547	0.275627	0.573138	0.48447	0.408435	0.597727	0.425286	1.02299	0.453864	0.515273
	1.09613	0.297935	0.42517	0.479223	1.60688	0.538475	3.88362	0.411943	0.708071	0.512122	0.447902
	0.787841	0.332644	0.266732	1.12176	0.90917	0.457811	0.682052	0.517584	0.601333	0.378874	0.400015
	0.490706	0.316148	0.319631	0.484117	0.428418	1.66164	2.9557	0.452458	2.36591	0.496486	0.460444
	2.24106	0.316995	0.4235	1.73894	0.389685	1.53029	0.58903	0.784097	0.959083	0.53178	0.364859
	0.438042	0.298076	0.378342	0.465292	2.99457	1.32982	0.460408	0.426712	1.38726	0.720874	0.570431
	0.421664	0.300711	0.304782	0.455456	0.963411	0.589751	0.898169	1.5033	0.518617	0.519305	0.612836
	0.755038	0.28991	0.352528	0.473034	0.376578	0.495384	1.43104	0.557997	0.616269	1.29435	0.393003
	0.571585	0.290499	0.266143	0.671265	1.09382	0.668483	2.99488	0.517577	0.478625	0.50623	0.320925
	0.505578	0.293275	0.396979	0.694561	0.438113	0.34902	1.07123	0.433263	0.463214	0.521524	0.445572
	0.438395	0.269438	0.266167	0.662134	0.525062	0.351617	1.86214	0.408155	0.611595	0.615416	0.359988
	0.510285	0.288545	0.27605	0.445384	0.450467	1.07123	1.37302	0.379392	0.525615	0.514595	0.835069
	3.30124	0.379142	0.615448	0.804831	0.541911	0.570822	0.602493	0.474707	0.660939	0.437553	0.800148
	0.622954	0.346645	0.294264	0.812337	0.549465	0.378455	0.566011	0.525797	0.523396	0.456413	0.413146
	0.790264	0.402321	0.281251	0.513555	0.732918	0.488993	1.29946	0.48551	1.62615	0.41189	0.522427
	0.385072	0.344174	0.290922	0.586151	3.20306	1.82483	1.04737	0.500658	0.501451	0.419709	0.415922
	3.56554	0.367659	0.275509	0.632014	0.689808	1.37577	0.589157	0.546992	0.677527	0.509906	0.590951
	0.675242	0.299535	0.442419	0.436489	0.544876	0.410922	1.5205	0.352883	0.570584	0.376923	0.327773
	1.41084	0.309748	0.254189	0.548147	0.503343	0.599764	0.895378	0.384571	1.69771	0.368238	0.471881
	0.536452	0.526733	0.317395	0.457032	0.86453	0.830033	0.440929	0.414066	1.89785	0.36058	0.613024
	2.2666	0.297935	0.384366	0.834739	0.743742	0.445116	0.562378	0.441264	0.792331	0.368001	0.468892
	0.815279	0.363659	0.272944	0.527886	0.58568	0.558727	0.512801	1.25986	1.22867	0.612504	0.544405
	0.538311	0.296499	0.256448	0.484353	0.407051	0.322954	0.581461	0.38262	0.671665	0.61788	0.532287
	0.563701	0.268967	0.292946	0.690537	0.415358	0.390464	0.507584	0.418099	0.429218	0.406229	0.71661
	0.721552	0.300853	0.283204	0.420464	0.888015	0.514104	0.426138	0.669601	0.654124	0.399278	0.692773
	0.600505	0.310195	0.28198	0.397144	0.377095	0.405606	2.33467	0.677108	1.57842	0.38129	0.516285
	0.573185	0.286145	0.420323	0.414605	0.636932	1.26059	0.436427	0.453328	1.10503	0.428856	0.478517
	0.810408	0.346269	0.272073	0.38879	1.40006	0.398462	0.476159	0.527013	1.12955	0.782041	0.51099
	0.53864	0.294946	0.264143	0.392391	0.409757	1.06066	0.369237	0.680941	0.558635	0.382991	0.438254
	0.740189	0.278003	0.281557	0.526263	0.574738	0.410856	0.403921	0.981128	1.16093	0.336731	0.978471
	0.590151	0.299935	0.281698	0.714704	0.721411	0.386265	0.432428	1.03743	0.455373	0.34711	0.52991
	0.608435	0.304523	0.386696	0.872837	2.30298	0.600251	0.619597	0.893279	2.59355	0.44565	0.534663
	0.51059	0.332432	0.311395	0.427076	0.468139	0.525474	0.441265	0.941496	0.468466	0.363992	0.485765
	0.60547	0.277862	0.518285	0.513155	0.562548	0.338974	0.762189	0.415819	0.422864	0.724479	0.463056
	0.62399	0.28311	0.347398	0.399168	1.07436	0.459345	0.471179	1.64328	0.460859	0.540995	0.715104
	3.42697	0.284122	0.359541	0.562195	1.14926	0.340835	0.487367	0.57579	0.478877	0.580313	0.799771
	1.97755	0.292711	0.373165	0.389896	0.518991	0.349349	0.392902	0.53183	0.476265	0.412924	0.484023
	0.524474	0.270826	0.341515	0.385167	0.589869	1.44675	0.388537	1.6821	0.543756	0.608485	0.44129
	2.25551	0.259531	0.463151	1.23186	0.374413	0.429714	0.381746	1.17853	0.533026	0.398383	0.403215
	0.399662	0.278497	0.294852	0.31316	0.732847	0.407152	0.481264	0.413663	0.620954	0.402709	0.547794
	0.398627	0.285557	0.299088	0.311889	0.61966	0.371704	0.38583	0.91942	0.500797	0.364043	0.463621
	0.453808	0.410981	0.38719	0.323514	0.844834	0.573182	0.355505	0.456912	0.786775	0.42693	0.579797
	0.869684	0.505249	0.309489	0.461809	0.393167	0.477512	1.02014	0.705616	0.427001	0.365127	0.488259
	0.785135	0.382366	0.316313	0.453761	0.616177	0.430597	0.547652	0.833596	1.17582	0.478535	0.617236
	0.422464	0.282474	0.282992	0.508614	0.490965	0.483202	1.12445	1.2665	0.620705	0.313849	0.674795
	0.3682	0.29537	0.315183	0.382908	1.3599	0.557851	0.45236	0.782271	0.655393	1.43734	0.581891
	0.513485	0.378695	0.318478	1.03626	1.06102	0.380898	0.546683	2.08696	1.14193	1.36994	0.468728
	0.662417	0.357964	0.283086	1.50617	0.489412	0.29055	0.423446	0.491419	2.34166	1.44223	0.300358
	0.472751	0.309512	0.298923	1.58719	0.473669	0.297528	0.626748	0.494751	0.651637	0.468997	0.356717
	0.625637	0.346857	0.26852	0.3634	0.495412	0.478712	0.673576	0.463645	0.738817	0.488111	1.03062
	0.716446	0.383943	0.32669	0.350787	0.636697	0.475058	0.422405	0.614509	0.714918	0.385073	0.434042
	0.764709	0.256236	0.285251	0.433477	0.499836	0.400453	1.82027	0.430081	0.932144	0.521427	0.302382
	0.705245	0.281792	0.317325	0.521862	0.597846	0.542085	0.433873	0.478058	0.524173	0.44867	0.328526
	0.554265	0.308995	0.526098	1.43346	0.416793	0.628463	0.441883	0.430505	0.81847	0.507025	0.579421
	0.671524	0.323772	0.304029	0.528592	0.595752	0.415125	0.521197	0.392716	0.522088	0.342097	0.36267
	0.389873	0.454303	0.27092	0.480211	0.502307	0.740349	0.424062	0.471867	0.434087	0.455051	0.497577
	0.553395	0.300147	0.316078	0.387826	0.608035	0.369452	0.463998	0.379102	0.775597	0.454391	0.422982
	0.672394	0.342104	0.391991	0.725952	0.488894	0.383938	0.467269	1.45045	0.600761	0.46355	0.40491
	0.583562	0.255672	0.337303	0.533604	0.56276	0.55078	0.414255	0.49225	0.419972	0.458211	0.734518
	0.38039	0.373565	0.298358	0.936655	0.414158	1.15664	0.545001	0.840848	0.433719	0.43296	0.556242
	0.58215	0.305324	0.33375	0.532381	0.616483	0.32349	1.28343	0.422274	0.450283	0.770915	0.712351
	0.558877	0.273273	0.324102	0.92656	1.1823	0.543107	0.394465	0.470321	0.659007	1.26614	0.386108
	0.641497	0.292616	0.318007	0.489859	0.71741	1.08585	0.425118	0.437134	0.465066	0.345628	0.4888
	0.966258	0.322408	0.341162	0.628602	1.63611	1.58937	0.943856	1.08938	0.810986	0.743245	0.409663
	0.479999	0.27678	0.321631	1.6936	0.577373	0.448079	0.409989	1.51824	0.578075	0.474948	0.418511
	2.02057	0.331091	0.303065	0.554665	0.751673	0.858509	0.423001	0.609021	0.483185	0.460086	1.39757
	0.628249	0.461244	0.322313	2.10312	1.85279	0.6007	0.473119	1.51151	0.740589	0.450378	0.765697
	0.785135	0.358364	0.354622	1.66016	0.639073	0.38907	0.556077	0.558094	0.394196		0.561513
	0.95894	0.298782	0.276709	0.747625	0.551889	0.39833	0.406805	0.350895	0.877941		0.675665
	1.16581	0.315277	0.318007	1.16056	1.615	0.59045	2.63645	0.381484	0.385291		1.21591
	0.553136	0.3021	0.289581	0.526804	0.54377	0.960784	0.542135	0.405536	0.663558		0.392956
	0.599187	0.504166	0.371283	0.40738	0.393238	0.569114	0.495766	0.423267	0.682327		0.396321
	1.25687	0.339845	0.532357	0.402886	0.465433	0.697305	1.65056	0.536885	2.54593		0.323608
	0.891239	0.310571	0.309395	0.461927	2.46774	0.450766	1.43428	0.352065	0.320236		0.301276
	0.586245	0.275344	0.273462	1.24419	0.388155	0.866639	0.64026	0.435374	0.346069		0.299535
	0.691431	0.317913	0.330573	0.964705	0.50466	0.600201	0.566198	0.330267	0.64286		0.366741
	0.575891	0.293064	0.242	2.82879	3.05208	0.512409	0.803016	0.809542	0.436475		0.353916
	3.06902	0.303959	0.349728	0.980683	0.454538	0.616055	1.43611	0.628875	0.463233		0.312571
	0.777793	0.292358	0.300641	1.80648	0.42277	0.492167	0.383082	0.362715	0.942312		0.484423
	0.921242	0.27605	0.380107	0.497648	0.746378	0.746039	1.05847	0.396104	0.347038		0.366388
	2.43673	0.297135	0.27245	0.530498	0.541629	0.642031	3.26958	0.426808	0.558091		0.382037
	2.24111	0.371848	0.319325	0.423311	0.562172	0.478754	0.342657	0.35229	0.419113		0.350999
	1.6398	0.299064	0.451808	0.452255	0.754332	0.961707	0.35926	0.51617	1.64358		0.393567
	0.618201	0.273791	0.365306	0.634955	0.556218	0.55123	0.410497	0.401378	0.72226		0.597375
	2.35053	0.334832	0.26299	0.4884	0.437807	0.49188	1.95858	0.363927	0.474653		1.18209
	0.658793	0.307536	0.29071	0.49746	0.413687	0.452853	2.41923	0.973332	0.948856		0.367447
	0.88385	0.53344	0.373683	0.413616	0.387402	0.407053	0.398449	0.435821	0.844533		0.307159
	1.76803	0.371801	0.401168	1.0725	0.418182	0.78092	0.459778	1.33422	0.588991		0.44129
	1.08163	0.331773	0.596834	0.404627	0.500966	0.455173	0.457091	0.817648	0.676463		0.326926
	1.94134	0.452161	0.422864	0.719458	0.530875	0.465471	2.81833	0.477578	2.33997		0.487412
	0.48913	0.307677	0.328455	0.385873	0.604741	0.492977	0.851653	0.494617	0.435256		0.768027
	0.534757	0.434889	0.258543	0.399356	0.431006	1.02187	0.8414	1.33535	0.728357		0.452302
	0.506214	0.349846	0.28558	0.356505	0.481199	0.472728	1.58821	0.584322	1.12274		0.687149
	0.463221	0.298805	0.480658	0.367047	1.11618	0.452804	0.721362	0.575547	1.06651		0.525721
	2.90054	0.309959	0.345939	0.531275	2.54902	0.428397	0.600294	0.7483	0.967044		0.403945
	0.523298	0.304712	0.259649	0.69009	1.5513	0.459873	0.383039	0.487544	0.52518		0.515085
	0.929054	0.308594	0.322125	0.900957	0.583797	0.400886	0.390953	0.379655	2.20055		0.650863
	0.775228	0.356058	0.329373	0.415522	0.586998	0.515866	0.596017	0.680574	0.347688		0.657052
	1.26553	0.300217	0.29457	0.619071	1.37522	0.544201	1.08202	1.41402	0.378161		0.412769
	0.540593	0.28398	0.499695	0.675806	3.08091	0.768971	0.979229	0.392043	0.398846		0.543864
	0.514026	0.266708	0.435924	0.542099	2.33811	0.44937	0.517007	0.641429	0.929196		0.403027
	0.597046	0.3049	0.304312	0.686584	0.460774		0.506362	2.17941	0.820987		0.465174
	0.645851	0.27758	0.391967	1.22372	0.423123		1.14703	0.704221	0.662942		0.41171
	1.50553	0.237576	0.481011	1.05469	1.58632		0.430203	0.528849	0.606891
	1.9652	0.264873	0.335374	1.27575	0.600717		0.474272	1.37819	0.741107
	1.41	0.263978	0.377519	0.552477	0.515556		0.781146	0.619307	0.644709
	0.628225	0.236235	0.316007	0.867119	2.1079		0.429455	0.853428	0.734918
	0.409616	0.311018	0.466586	0.569631	0.520427		1.21015	0.6961	0.563398
	0.478046	0.337844	0.459268	0.472822	1.15409		1.60325		0.491494
	0.457268	0.311465	0.498636	0.592175			0.569758		0.509021
	0.525227	0.240988	0.346033	0.565207			0.557833		0.571457
	0.489459	0.33415	0.291652	0.569373			0.404616		0.53704
	0.718187	0.374154	0.396791	0.551512			0.531392		0.441294
	1.53954	0.428818	0.296617	0.569537			0.409371		0.573839
	0.650063	0.461856	0.479011	1.94769			0.59205		0.477698
	0.473928	0.378648	0.339539	2.67506			0.771846		0.369633
	3.52622	0.356764	0.326455	0.461315			0.797612		0.473966
	1.27904	0.320807	0.441854	0.644462			1.46206		0.63796
	0.40491	0.339186	0.434065	0.484941			0.460164		0.370015
	0.467975	0.271932	0.342127	0.664864			0.526032		0.562546
	1.00539	0.341962	0.305724	0.570667			1.12259		0.474938
	0.976682	0.329514	0.268049	0.567702			1.97297		0.57094
	0.45395	0.498283	0.362906	2.52342			0.991036		0.589869
	0.927101	0.320996	0.299041	0.698726			1.88924		0.432418
	0.70908	0.338315	0.342292	1.12439			0.714729		0.474149
	0.525674	0.382366	0.322643	2.94746			0.390644		0.483656
	0.540923	0.290805	0.272567	0.501342			1.46154		0.566377
	0.430065	0.377919	0.329538				0.513732		0.377528
	0.462492	0.360741	0.304806				0.571962		0.512393
	0.748778	0.487576	0.300594				0.434334		0.73489
	0.39898	0.363776	0.375424				0.504614		0.53552
	3.27935	0.360411	0.339962				1.56232		0.862231
	4.04368	0.297182	0.401568				0.702137		1.17068
	0.642109	0.342762	0.292828				1.25984		0.597227
	0.476658	0.308477	0.48287						2.44526
	0.657922	0.265673	0.321255						0.782278
	4.19092	0.540687	0.400439						2.27085
	0.577114	0.274356	0.397356						0.593509
	0.659122	0.314101	0.410604						0.609167
	1.8463	0.281109	0.443007						1.7256
	1.50057	0.371542	0.526733						0.834723
	0.411451	0.271391	0.496001						0.615946
	0.850741	0.262025	0.482023						1.34768
	0.936043	0.406227	0.298499						0.553625
	0.451244	0.325278	0.431265						0.779849
	0.454091	0.371942	0.404533						0.768493
	0.505366	0.274591	0.387543						0.659111
	0.493859	0.474305	0.328361						0.573342
	0.514661	0.31316	0.295723						0.892667
	0.411663	0.441525	0.39345						0.646512
	0.364106	0.299111	0.278662						0.464492
	3.11054	0.3694	0.386673						1.98328
	1.11576	0.275109	0.478117						0.878115
	0.500189	0.33222	0.346951						0.529898
	0.453008	0.304853	0.412581						0.659369
	0.510567	0.370059	0.43423						0.582654
	0.577773	0.371471	0.424441						1.07285
	0.463668	0.318172	0.358129						1.00542
	0.536664	0.305159	0.48014						2.09638
	0.891004	0.446278	0.486259						1.40121
	0.853588	0.330903	0.457244						1.19696
	0.563772	0.476681	0.429618						0.710476
	0.557724	0.341821	0.415287						0.498683
	0.744613	0.276074	0.414558						0.586838
	0.651945	0.543205	0.416864						0.617754
	0.610718	0.34681	0.293958						0.451102
	0.632343	0.304265	0.548782						0.423097
	0.718399	0.251671	0.275062						1.15383
	0.508614	0.387543	0.308265						1.2226
	2.1527	0.243576	0.320149						0.534748
	0.615683	0.432159	0.424959						0.543765
	0.458844	0.424417	0.552853						0.646568
	2.93219	0.337727	0.294758						0.627712
	0.418487	0.305112	0.331491						0.403524
	0.941738	0.418935	0.371683						0.663224
	0.799748	0.290522	0.28438						0.604374
	0.454067	0.400697	0.515085						0.467297
	0.475881	0.296405	0.451008						1.02533
	0.710327	0.549371	0.345539						0.42041
	0.460774	0.256213	0.378554						0.66797
	2.73462	0.344245	0.286851						0.512221
	0.710374	0.455809	0.329208						0.626771
	1.77062	0.412275	0.313183						0.628209
	1.90741	0.424417	0.607823						0.527905
	2.4135	0.361705	0.283886						2.12494
	2.01648	0.258801	0.460727						0.51729
	1.96405	0.300758	0.355164						0.651025
	0.561231	0.306453	0.285322						0.594304
	0.710492	0.280851	0.505461						0.603301
	1.34759	0.357329	0.330361						0.542137
	0.793653	0.281321	0.302429						0.615758
	2.29017	0.272685	0.48207						0.477985
	0.935502		0.383355						1.62718
	0.456679		0.29977						1.65069
	0.54417		0.351916						0.763765
	0.429053		0.328761						0.86314
	1.23299		0.462609
	1.37434		0.389002
	1.07982		0.370906
	0.445172		0.475316
	4.24766		0.352246
	1.94722		0.385708
	2.05613		0.377025
	2.18412		0.464751
	0.43343		0.530639
	0.640368		0.372342
	0.610577		0.355823
	1.19812		0.392814
	0.830504		0.426088
	0.51252		0.331773
	1.08773		0.335703
	0.901287		0.343492
	0.584551		0.354599
	0.63665		0.30017
	1.83074		0.349234
	0.65171		0.336691
	0.521015		0.402251
	0.722634		0.357164
	0.673006		0.382555
	0.452938		0.366671
	3.83898		0.392838
	1.25455		0.558642
	1.29594		0.408416
	0.910794		0.447573
	0.500142		0.324055
	0.589116		0.455432
	0.637144		0.444584
	1.00669		0.395285
	0.557442		0.533063
	0.867613		0.444843
	0.523086		0.350551
	0.974753		0.445667
	0.902016		0.423523
	0.609682		0.373636
	0.748896		0.425265
	1.78123		0.404768
	0.638132		0.271438
	0.805513		0.241341
	0.827186		0.550618
	0.596599		0.28784
	0.52205		0.276897
	0.491953		0.244541
	0.743319		0.295723
	0.662464		0.27132
	2.24257		0.318054
	0.730259		0.304476
	1.22459		0.345045
	1.23038		0.264473
	1.05871		0.377236
	2.95591		0.272803
	0.601517		0.261225
	0.560595		0.475387
	0.590833		0.262919
	0.590457		0.248024
	1.4956		0.301088
	0.488682		0.325796
	0.57582		0.247647
	0.586762		0.264567
	0.420864		0.400627
	2.32933		0.267343
	0.362811		0.259507
	0.395379		0.413616
	0.496048		0.342268
	0.481623		0.496166
	0.855894		0.276027
	0.958022		0.347869
	0.44329		0.362058
	1.25878		0.290757
	0.446443		0.276968
	0.378389		0.300335
	0.669994		0.277956
	0.706209		0.264849
	0.470681		0.290922
	4.53733		0.320643
	0.398674		0.316101
	0.585021		0.26532
	0.405263		0.423547
	1.47838		0.286922
	0.360435		0.428771
	0.418417		0.375613
	0.670229		0.373283
	0.387661		0.264025
	1.58323		0.351775
	0.542335		0.340409
	0.743013		0.269885
	2.08632		0.334126
	0.692537		0.313842
	0.396274		0.265955
	1.40759		0.265249
	0.910982		0.25586
	0.824221		0.256589
	1.29394		0.307912
	0.357399		0.263178
			0.310218
			0.269085
			0.265273
			0.315466
			0.270167
			0.33888
			0.324902
			0.279439
			0.264049
			0.326643
			0.308665
			0.306735
			0.253295
			0.250989
			0.256213
			0.282921
			0.264826
			0.350693
			0.349916
			0.286004
			0.431147
			0.268944
			0.255813
			0.251789
			0.271579
			0.260778
			0.342362
			0.31636
			0.293181
			0.263908
			0.271556
			0.281415
			0.311277
			0.274756
			0.298641
			0.314313
			0.286122
			0.27845
			0.549677
			0.474069
			0.330597
			0.293017
			0.297488
			0.26539
			0.500213
			0.350857
			0.302288
			0.31403
			0.364365
			0.344645
			0.330526
			0.355517
			0.312218
			0.267438
			0.601282
			0.494142
			0.283933
			0.478211
			0.313936
			0.296664
			0.308759
			0.349375

## Sheet: Figure5c
Figure 5: Mitigation of L1-induced DNA damage by EN inhibitors
Panel c: DNA damage assessed with the neutral comet assay for EN domain-only constructs
Statistics
one-way ANOVA followed by Dunnett’s multiple comparisons test, all treatments vs. WT
Treatment	WT	-dox	EN-	20 μM AD3	20 μM AD7	50 μM AD11	50 μM AD12	50 μM AD14	25 μM AD16	50 μM AD29	25 μM AD32
Average	1	0.3928	0.3635	0.568	0.8142	0.8117	0.8544	0.5814	0.5888	0.4772	0.6103
n (nuclei)	62	90	82	59	59	52	47	68	67	68	66
p-value	N/A	<0.0001	<0.0001	0.0062	0.6224	0.6442	0.8869	0.006	0.0076	0.0002	0.014
Nuclei comet tail lengths
Treatment	WT	-dox	EN-	20 μM AD3	20 μM AD7	50 μM AD11	50 μM AD12	50 μM AD14	25 μM AD16	50 μM AD29	25 μM AD32
	0.854705	0.556236	1.61444	0	0.569803	0	2.52341	0.62407	0	0.203501	0.990372
	1.76368	0	0.58337	1.30241	1.13961	0.800438	0.54267	0.746171	0.54267	0.691904	1.07177
	1.34311	0.108534	0.474836	0.814004	1.61444	0.379869	0.936105	0.841138	0.637637	0.54267	0
	2.65908	0.244201	0.407002	0.122101	0.827571	0.70547	1.69584	0	0.013567	0.596937	0.135667
	2.74048	0	0.596937	0.027133	0.678337	1.23457	1.62801	0.203501	0	0	0.135667
	0.0814	0.013567	0.556236	0	0.230635	0.461269	0.474836	0.257768	0.678337	3.28315	0
	1.00394	0.746171	0.746171	0.135667	0.488403	2.18425	0.841138	0.651204	0.230635	0.610503	0.0814
	0.746171	0.162801	0.027133	0.746171	0.556236	0.122101	0.203501	0	2.41488	0.529103	0
	0.62407	0.312035	0	0	0.651204	0.569803	0.868271	0.393435	0.230635	0.515536	0.963239
	0.257768	0.488403	0.325602	0.379869	0.814004	1.27527	0.908972	0.067834	0.312035	0.298468	0.379869
	0.651204	0.122101	0.298468	1.38381	0.162801	0.54267	0.746171	0.189934	0	0.488403	0.461269
	0.922538	0.257768	0.013567	0.501969	0.284902	0.908972	0.149234	0.122101	0.732604	0.122101	0.990372
	0.054267	0.0814	0.0814	0.474836	0.719037	0.54267	0.854705	1.89934	1.89934	1.32954	1.37024
	0.58337	0.691904	0.244201	0.66477	0.651204	0.434136	0.203501	1.05821	0.814004	0.70547	0.678337
	0.434136	0.529103	0	1.22101	0.976805	0.501969	1.39737	0.0407	0.257768	0.461269	1.16674
	0.637637	0.366302	0.054267	0.58337	0.54267	0.637637	0.936105	0.854705	0	0.339168	0.54267
	2.69978	0.352735	1.00394	0.800438	1.09891	0	0.352735	0.162801	0.176368	0.298468	0.298468
	1.87221	0.759737	0.420569	0.271335	0.379869	0.352735	0.135667	0.827571	0.027133	0.0678337	0.176368
	0.691904	0.352735	0.176368	1.07177	1.98074	0.949672	0.352735	1.04464	0.149234	0.868271	0.013567
	0.488403	0.244201	0.773304	0.58337	0.312035	0	0.474836	0.515536	0.122101	0.569803	0.637637
	0.312035	0.122101	0.461269	2.64551	0.094967	0.176368	0.434136	0.719037	0.54267	0.352735	0.420569
	0	0.067834	0.786871	0.149234	0.0814	2.40131	0.868271	0.054267	0.108534	0.0814004	1.03107
	0.230635	0.58337	0.501969	0.352735	0.244201	1.09891	0.257768	0.841138	0.135667	0	0.949672
	1.70941	0.515536	0.189934	0	0.162801	0.637637	0.0814	1.07177	0.325602	0.162801	0.108534
	0.895405	0.556236	0.637637	0.135667	0.149234	1.16674	1.07177	0.0814	1.65514	0.312035	0.529103
	0.189934	0.135667	0.162801	0.108534	3.03895	1.80438	1.43807	0.067834	0.814004	0.325602	0.108534
	1.66871	0.176368	0.189934	0.284902	0.732604	4.80263	0.407002	0.854705	0.908972	0.366302	0.108534
	3.13392	0.312035	0.135667	0.284902	3.26958	1.49234	0.62407	0.908972	0.135667	0.0135667	0.0814
	1.56018	0.203501	0.407002	0.176368	0	0	0.936105	0.244201	0.488403	2.72691	0.217068
	0.841138	0.230635	0.325602	0.596937	0.067834	1.11247	0.70547	0.366302	0	0.854705	0.366302
	0.271335	0.244201	0.122101	0.447702	0.135667	1.04464	0.420569	0	0.298468	0.122101	0.271335
	0.529103	0.691904	0.230635	0.379869	2.33348	1.07177	0.488403	0.501969	0.230635	0.284902	0.651204
	2.33348	0.149234	0.149234	0.990372	0.094967	0.0814004	0.922538	0.569803	0	0	0.067834
	3.21532	0.0814	0.122101	3.43239	0.461269	0	2.41488	1.19387	0.122101	0	0
	0.339168	0.0814	0.0814	0.176368	0.0814	0	0.732604	0.62407	1.75011	0	0.447702
	0.501969	0.325602	0.108534	0.149234	1.42451	0.284902	0.284902	0	0.352735	1.11247	0.691904
	0.895405	0.0407	0.70547	0.203501	0	2.30635	0	0.515536	0.54267	0.312035	0.257768
	0	0.135667	0.013567	0	0.176368	0.556236	0.963239	0.54267	0.298468	0.434136	0.556236
	2.21138	0.54267	0.149234	0	0.217068	0	1.05821	0.488403	0.284902	0.352735	0.379869
	0.596937	0.407002	0.257768	0.732604	1.43807	0.379869	0.62407	0	0.257768	0.244201	0.922538
	0.162801	0	1.20744	0.203501	0.569803	0.108534	1.08534	0.488403	0.176368	0	0.298468
	0	0	0.488403	0	0.610503	0.149234	1.22101	0.474836	0.162801	0.678337	0.162801
	0.963239	0.162801	0.149234	0	0.868271	0.488403	1.22101	3.50022	1.26171	0.691904	0
	1.34311	0.610503	0.339168	0.162801	0.013567	0	0.339168	0.162801	0.732604	1.27527	0.637637
	3.26958	0.271335	0.0407	0.176368	0.203501	1.24814	0.027133	0.108534	0.556236	0.569803	0.420569
	0	0.501969	0.325602	0	2.53698	0.366302	1.57374	0.013567	0	0.732604	1.04464
	0.474836	0.501969	0.149234	0.0407	0	0.366302	3.73085	0.013567	0.230635	0.0814004	1.41094
	0.556236	0.067834	0.162801	1.07177	0.786871	0.786871		0.447702	0.827571	0.379869	0.854705
	0.515536	0	0.122101	1.96718	0.569803	0.434136		0.122101	1.05821	0	1.57374
	0.420569	0.54267	0.162801	0.501969	2.44201	0.325602		0.325602	0.895405	0.501969	0.976805
	0	0.637637	0.0407	0.420569	0.66477	0.325602		0.868271	0.827571	0	0.556236
	0.420569	0.393435	0	0.230635	0.501969	4.58556		0.556236	0	0.434136	1.26171
	0	0.271335	0	0.257768	0.759737			0.407002	0.908972	0	0.0814
	1.80438	0.027133	0.325602	0.488403	0.759737			0	0.58337	0.963239	1.24814
	0.244201	0.529103	1.69584	1.22101	0			0.027133	1.04464	0.501969	2.34705
	1.24814	0.58337	0.379869	1.07177	1.28884			0.461269	2.37418	0.651204	1.34311
	0.027133	0.515536	1.83151	0.434136	0			0.963239	0.637637	0.054267	0
	0.719037	1.75011	0.474836	1.88578	0.189934			0.719037	0.067834	0.339168	2.91685
	1.18031	1.89934	0.135667	1.04464	6.38993			0.990372	0.434136	0.149234	1.13961
	0.827571	0.678337	0					0.827571	0.54267	0.773304	0.108534
	4.89759	0.0407	0.027133					0.176368	0.746171	0.257768	1.05821
	0.379869	0.217068	0.189934					0	1.31597	0.474836	0.936105
		0.108534	0.596937					2.44201	0.366302	0	0
		0.230635	0.149234					0.027133	0.719037	0.0814004	0.474836
		0.732604	0.054267					0.746171	0.841138	0.352735	1.09891
		0.0814	0.379869					0.474836	0.54267	0.298468	0.067834
		0.0814	0					2.91685	3.10678	1.16674
		0.352735	0.569803					1.12604		0.461269
		1.38381	1.04464
		0.379869	0.298468
		0.284902	0.298468
		0.393435	0.488403
		0.203501	0.067834
		0.936105	0.149234
		0.759737	0.257768
		0.66477	0.352735
		0.325602	0.108534
		0.908972	0.189934
		0.556236	0.488403
		1.03107	1.64158
		0.393435	0.230635
		1.15317	0.054267
		0.719037
		0.352735
		0.54267
		0.162801
		0
		0
		0.284902
		0.135667

## Sheet: Figure6b
Figure 6: Impact of EN inhibitors on inflammation markers in senescent cells
Panel b: RT-qPCR of inflammatory markers
Statistics
one-way ANOVA followed by Dunnett’s multiple comparisons test, all treatments vs. SEN
CCL2						IFNα
Treatment	EP	SEN	10 μM 3TC	50 μM AD12		Treatment	EP	SEN	10 μM 3TC	50 μM AD12
Replicate 1	1.24666	6.81553	3.67722	4.62315		Replicate 1	1.51614	20.6367	12.2856	8.86312
Replicate 2	1.0718	8.95135	4.39469	4.66906		Replicate 2	0.76491	11.8815	15.359	9.59779
Replicate 3	0.68154	9.9993	4.52492	4.48038		Replicate 3	0.718954	23.4298	19.3313	7.3601
average	1	8.589	4.199	4.591		average	1	18.65	15.66	8.607
s.e.m.	0.167039	0.936787	0.263557	0.0568082		s.e.m.	0.258408	3.47864	2.03941	0.658537
p-value	<0.0001	N/A	0.0006	0.0012		p-value	0.0008	N/A	0.6231	0.0211
IL6								IL1β
Treatment	EP	SEN	10 μM 3TC	20 μM AD3	50 μM AD12	50 μM AD14		Treatment	EP	SEN	10 μM 3TC	20 μM AD3	50 μM AD12	50 μM AD14
Replicate 1	1.01505	22.654	16.0653	5.61258	7.7748	7.87953		Replicate 1	0.833818	7.36876	12.7609	4.21869	8.5178	6.196
Replicate 2	0.82035	26.5591	12.3878	6.71739	9.43135	8.55984		Replicate 2	1.13526	8.08862	9.20061	5.08734	7.92403	5.52954
Replicate 3	1.1646	18.1236	12.4949	7.05659	7.79465	8.32612		Replicate 3	1.03092	9.30972	9.87138	4.80394	8.14989	4.68285
average	1	22.45	13.65	6.462	8.334	8.255		average	1	8.256	10.61	4.703	8.197	5.469
s.e.m.	0.57735	12.959	7.88047	3.73095	4.8114	4.76612		s.e.m.	0.0883816	0.5665	1.09225	0.255754	0.173033	0.43784
p-value	<0.0001	N/A	0.0007	<0.0001	<0.0001	<0.0001		p-value	<0.0001	N/A	0.0396	0.0027	>0.9999	0.0148
MMP3
Treatment	EP	SEN	10 μM 3TC	20 μM AD3	50 μM AD12	50 μM AD14
Replicate 1	0.890359	7.69579	2.23312	2.36059	4.17769	2.36117
Replicate 2	0.870488	4.11236	2.22813	2.96863	3.33189	2.35429
Replicate 3	1.23915	4.68798	1.21463	1.07976	3.31418	1.77566
average	1	5.499	1.892	2.136	3.608	2.164
s.e.m.	0.119714	1.11104	0.338667	0.556679	0.284931	0.194034
p-value	0.0004	N/A	0.0023	0.0039	0.1095	0.0041

## Sheet: Figure6c
Figure 6: Impact of EN inhibitors on inflammation markers in senescent cells
Panel c: RNA-seq
IFN Gene Set, SEN vs. 3TC	FDR q-value = 0.04499337								IFN Gene Set, SEN vs. AD12	FDR q-value = 8.247104E-4								Aging Gene Set, SEN vs. 3TC	FDR q-value = 0.043657117								Aging Gene Set, SEN vs. AD12	FDR q-value = 6.3571427E-4
Enrichment plot		Heat map of normalized counts							Enrichment plot		Heat map of normalized counts							Enrichment plot		Heat map of normalized counts							Enrichment plot		Heat map of normalized counts
Gene name	Enrichment Score (ES)	SEN_1	SEN_2	SEN_3	3TC_1	3TC_2	3TC_3		Gene name	Enrichment Score (ES)	SEN_1	SEN_2	SEN_3	AD12_1	AD12_2	AD12_3		Gene name	Enrichment Score (ES)	SEN_1	SEN_2	SEN_3	3TC_1	3TC_2	3TC_3		Gene name	Enrichment Score (ES)	SEN_1	SEN_2	SEN_3	AD12_1	AD12_2	AD12_3
OAS1	0.144232	16.1394	21.4215	17.2726	2.02747	0	4.34001		BST2	0.102666	13.525	18.8768	31.4201	2.22288	1.97436	2.05921		FCGR2B	0.191009	2.01742	1.94741	1.91918	0	0	0		C1QB	0.119633	13.525	24.5398	16.6342	0	0	0
BST2	0.262419	14.122	19.4741	32.626	0	0	0		OAS1	0.193905	15.4571	20.7644	16.6342	6.66865	1.97436	8.23685		PCSK6	0.241983	121.045	74.9751	63.3328	26.3571	32.3524	54.2501		MPEG1	0.210052	5.79642	5.66303	7.39297	0	1.97436	0
MX1	0.352153	88.7667	54.5274	117.07	10.1373	18.4871	26.0401		MNDA	0.26361	7.72857	1.88768	3.69648	0	0	0		LAPTM5	0.287702	70.6099	58.4222	49.8986	26.3571	7.39483	49.9101		PCSK6	0.274231	115.928	72.6756	60.992	22.2288	28.6282	24.7106
MX2	0.421383	22.1917	29.2111	3.83835	0	0	0		OAS2	0.330758	28.016	7.55071	12.9377	0	0	2.05921		GPNMB	0.327288	104.906	101.265	188.079	66.9065	94.2841	65.1001		LAPTM5	0.340185	67.6249	56.6303	48.0543	2.22288	29.6154	6.17764
MNDA	0.445334	8.0697	1.94741	3.83835	0	0	2.17		MX1	0.390292	85.0142	52.855	112.743	6.66865	3.94872	47.3619		C3	0.3751	103.897	7.78963	105.555	24.3296	3.69742	19.53		GPNMB	0.387171	100.471	98.1592	181.128	55.5721	51.3334	46.3323
IFIH1	0.476797	57.4966	33.1059	13.4342	12.1648	0	17.36		MX2	0.447777	21.2536	28.3152	3.69648	0	2.96154	2.05921		C1QA	0.402463	18.1568	3.89481	7.6767	0	1.84871	5.42501		FCGR2A	0.434619	11.5928	24.5398	18.4824	0	5.92308	8.23685
IFITM1	0.489009	340.945	189.872	186.16	153.074	194.114	111.755		IFI30	0.500446	363.243	509.673	362.255	242.294	319.847	230.632		C1QB	0.433426	14.122	25.3163	17.2726	4.05494	0	19.53		CTSS	0.447236	28.016	26.4275	38.8131	24.4517	19.7436	6.17764
ISG15	0.520553	2134.44	1603.69	1907.66	1234.73	1482.66	1624.25		IFIT1	0.507048	303.346	217.083	140.466	118.924	49.359	175.033		MPEG1	0.440635	6.05227	5.84222	7.6767	0	0	8.68002		C1QA	0.481291	17.3893	3.77535	7.39297	0	3.94872	0
IFIT1	0.460512	316.736	223.952	145.857	158.143	207.055	136.71		IRF1	0.520183	1186.33	946.67	1142.21	778.009	982.245	792.797		DCLK1	0.439592	712.151	447.903	500.905	358.862	411.338	519.716		C1QC	0.507863	1.93214	5.66303	0	0	0	0
IRF7	0.475001	2.01742	0	0	0	0	0		IFI16	0.54405	2212.3	2481.35	1872.27	1842.77	1786.8	1561.91		MT1F	0.463359	38.3311	53.5537	38.3835	30.412	29.5793	43.4001		FCGR2B	0.537626	1.93214	1.88768	1.84824	0	1.97436	0
ISG20	0.473628	69.6012	6.81592	59.4944	24.3296	31.428	23.8701		MAL	0.543464	0	7.55071	0	0	0	0		C1QC	0.411386	2.01742	5.84222	0	0	0	2.17		S100A4	0.560327	972.833	990.087	787.351	687.982	557.757	781.471
IFIT3	0.460195	307.657	374.876	219.746	225.049	288.398	230.021		IRF7	0.520481	1.93214	0	0	0	0	0		LYZ	0.43453	50.4356	15.5793	15.3534	18.2472	9.24354	19.53		GBP2	0.570215	100.471	22.6521	38.8131	22.2288	13.8205	29.8586
IRF1	0.445626	1238.7	976.624	1186.05	789.699	1272.84	824.602		IFNB1	0.526545	0	0	1.84824	0	0	0		GBP2	0.355133	104.906	23.3689	40.3027	45.618	54.5369	19.53		C3	0.506575	99.5053	7.55071	101.653	6.66865	55.2821	30.8882
MAL	0.453037	0	7.78963	0	0	0	2.17		ISG20	0.536195	66.6589	6.60687	57.2955	20.0059	21.718	33.977		HLA-G	0.369227	0	5.84222	0	0	0	2.17		H1-2	0.487187	3355.16	2841.9	2941.48	2656.34	2033.59	2884.96
IFI16	0.463844	2309.95	2559.87	1944.12	1707.13	2265.59	2034.38		IFITM1	0.525809	326.532	184.049	179.28	143.376	136.231	239.898		FCGR2A	0.381692	12.1045	25.3163	19.1918	20.2747	0	21.7		B2M	0.503848	4553.09	4761.67	4820.22	4107.89	3565.7	4058.71
IRF2	0.441131	516.461	272.637	659.237	388.26	410.413	439.426		IFITM3	0.529969	23554.7	23789.5	21630	18830	18285.6	22409.4		S100A4	0.366299	1015.77	1021.41	817.569	788.685	841.162	989.522		S100A6	0.520312	12555.1	13076.9	14004.1	10782.1	10421.7	11737.5
IFITM3	0.354913	24594.4	24542.2	22460.1	21968.6	23738.3	22420.5		IFNE	0.520002	0	22.6521	19.4065	4.44577	11.8462	10.2961		NDRG1	0.337985	5161.58	6516.02	5160.66	4534.43	6089.65	5141.83		LYZ	0.495613	48.3035	15.1014	14.7859	17.7831	19.7436	14.4145
CASP1	0.330564	181.568	167.477	61.4136	101.373	134.956	149.73		IFITM2	0.469186	4570.48	4961.76	5190.79	4420.2	4096.8	4978.15		S100A6	0.327595	13109.2	13490.7	14541.6	12222.6	13466.9	13200.1		NPC2	0.48203	4151.21	5328.91	5180.62	4240.15	3857.9	4730.01
IFNA1	0.326092	48.4182	27.2637	42.2219	37.5082	43.4446	32.5501		ISG15	0.472329	2044.21	1554.5	1837.15	1380.41	1190.54	2279.55		LGALS3	0.319368	25.2178	16.553	2.87876	8.10987	24.0332	13.02		APOD	0.483373	120.759	183.105	103.502	128.927	120.436	96.783
IFITM2	0.314709	4772.22	5118.76	5390	4608.44	5302.1	4993.18		IFIT3	0.480278	294.652	363.378	211.624	113.367	319.847	318.148		NPC2	0.321089	4334.44	5497.53	5379.45	4720.96	4667.06	5140.74		LGALS3	0.461135	11948.4	13062.7	13190	11388.9	11138.4	11914.6
IFNAR2	0.31468	700.046	608.565	739.842	649.804	696.963	654.256		IFI6	0.473064	1507.07	554.977	509.191	368.999	473.847	1184.05		JCHAIN	0.315501	16.1394	4.86852	0	4.05494	7.39483	6.51001		DCLK1	0.43087	682.046	434.166	482.391	545.718	387.962	526.129
IFIT2	0.295428	774.691	617.328	660.196	634.598	665.535	724.782		STAT1	0.457574	29725	20436.9	24330.3	23708.2	21470.2	24940.2		VAT1	0.314557	39992.4	42306.4	43125.8	38050.5	41147.6	41579.5		MT1F	0.420555	36.7107	51.9111	36.9648	24.4517	59.2308	26.7698
STAT2	0.291681	5200.92	4729.28	5696.11	5884.73	4173.46	5394.63		IRF2	0.37016	494.628	264.275	634.871	493.48	379.077	485.974		SERPING1	0.301522	4744.98	5776.98	5409.2	4503.01	5498.98	5458.65		PTGES3	0.389696	10081.9	10674.8	10987.8	9673.99	9541.1	10843.8
STAT1	0.278844	31037.1	21083.6	25264	29180.3	21258.3	26492.5		TNFSF10	0.355589	1.93214	2.83152	1.84824	4.44577	1.97436	0		CLU	0.264709	10976.8	12295	12801.9	11589	12365.1	11705		SERPING1	951 0.366430	4544.4	5599.79	5209.27	4719.18	5319.92	4703.24
IFI30	0.279013	379.276	525.8	376.158	352.78	504.697	416.641		IFIT2	0.341084	741.942	598.394	635.795	589.064	505.437	877.225		GSTA1	0.254599	32.2788	93.4755	32.626	42.5768	32.3524	80.2902		HLA-G	0.361721	0	5.66303	0	0	0	4.11843
ADAR	0.274148	9351.77	7778.92	8161.29	9163.14	7712.81	8336.07		IRF3	0.323767	1968.85	1650.77	1752.13	1666.05	1842.08	1897.56		CTSS	0.253353	29.2527	27.2637	40.3027	22.3022	31.428	42.3151		TMED10	0.364948	45480.7	47582.7	47617.2	46680.5	43735.1	45239.9
OAS2	0.272201	29.2527	7.78963	13.4342	4.05494	35.1255	10.85		IFNAR1	0.306084	6304.58	6033.02	5729.55	6335.22	6289.33	5701.96		H1-2	0.226533	3503.26	2931.82	3054.37	3228.74	2821.13	3492.62		ANXA5	0.355727	151421	156038	156621	149649	142480	158086
JAK2	0.261052	1100.51	998.046	380.956	1095.85	469.572	930.932		IFIH1	0.297807	55.066	32.0905	12.9377	21.1174	0	88.5462		PSMD11	0.224197	12925.6	13389.4	14739.3	14545.1	12904	13893.5		EFEMP1	0.353956	76712.8	82950.2	79624.1	76862.8	79442.4	76402
CAV1	0.244544	71168.7	70097.9	74275	73738	70713.1	73302.8		CASP1	0.297892	173.893	162.34	59.1438	144.487	120.436	144.145		B2M	0.213402	4754.06	4912.33	5005.21	4711.84	5397.3	4743.63		GSTA1	0.349936	30.9143	90.6085	31.4201	60.0178	27.6411	55.5988
EIF2AK2	0.243498	4027.79	3813.02	4652.08	4086.36	4535.81	4013.42		IFNA1	0.277471	46.3714	26.4275	40.6613	33.3432	80.9488	10.2961		SPP1	0.18984	1557.45	1994.14	1949.88	1812.56	1747.03	2075.61		HCST	0.344501	95.641	133.081	128.453	133.373	94.7694	121.494
IRF5	0.231288	4.03485	1.94741	3.83835	5.06867	1.84871	3.25501		EIF2AK2	0.274459	3857.52	3696.07	4480.14	3921.17	4357.42	4200.8		ANXA5	0.177217	158105	160976	162632	160174	166354	171005		PSMD11	0.343893	12379.2	12978.7	14194.5	12799.4	12192.7	13775.1
IRF3	0.210597	2055.76	1703.01	1819.38	1761.87	2145.43	1832.57		ADAR	0.269795	8956.44	7540.33	7859.65	8233.56	9185.72	7984.6		SGK1	0.181648	12514.1	12503.3	12244.3	13107.6	11318.7	14066		VAT1	0.343839	38301.8	41008.8	41531.9	38713.7	38899.9	40920.7
MYD88	0.18	6925.82	7680.57	6056.92	7218.8	7058.37	7367.17		STAT3	0.258232	13219.7	12626.7	14148.3	13917.5	14172	14043.8		DERL1	0.17934	8907.94	8612.41	8925.13	9888.98	7914.32	9619.63		RNF213	0.269331	3022.84	2818.3	2326.01	2897.53	2549.89	2847.89
MET	0.172272	12262.9	8680.56	8945.28	12450.7	8822.04	10263		STAT2	0.255272	4981.06	4584.22	5485.58	5514.97	5381.12	5049.19		TMED10	0.181707	47488.2	49088.3	49444.7	52741.6	48030.4	50869.3		CLU	0.259898	10512.8	11917.8	12328.7	11629	12084.1	11766.3
IFI6	0.172874	1573.59	572.537	528.733	2440.06	484.362	486.081		CAV1	0.251078	68160.1	67947.9	71529.8	75129	69640.7	76995		MGST1	0.186742	7294	7990.21	8331.14	7516.84	8437.5	8574.77		MSN	0.258678	96805.1	99877	96406.2	100011	102053	97584.1
CXCL10	0.11512	36.3136	19.4741	32.626	20.2747	25.8819	67.2702		IFNAR2	0.256972	670.453	589.899	712.497	643.525	681.155	786.619		ANXA3	0.182051	1665.38	1789.67	2319.32	1943.33	1931.9	2152.64		HBA1	0.251368	0	1.88768	1.84824	2.22288	1.97436	0
STAT3	0.124134	13803.2	13026.2	14691.3	15647	15202.9	14995.8		MYD88	0.240905	6633.04	7445	5833.05	7832.33	6781.93	7032.21		PTGES3	0.180774	10526.9	11012.6	11409.5	11599.1	11407.5	11520.6		ANXA3	0.232301	1594.98	1734.78	2233.6	2167.31	1698.94	1920.22
IFNAR1	0.13031	6582.86	6223.91	5949.44	7601.99	6445.52	6779.1		MET	0.240528	11744.5	8414.32	8614.66	10957.7	10554.9	10006.7		RNF213	0.16938	3156.26	2907.48	2415.28	3206.44	3045.75	2720.1		LITAF	0.168905	4880.59	4719.19	5830.28	5675.02	5417.65	5635.04
JAK1	0.117495	20573.7	17522.8	16550	21854.1	19670.3	20433.9		JAK2	0.225969	1053.98	967.434	366.876	949.171	976.322	939.001		MSN	0.167874	101078	103037	100106	105231	108918	109598		DERL1	0.160274	8531.37	8348.25	8595.25	9840.7	8702.99	9348.83
IFNB1	0.0251188	0	0	1.91918	12.1648	1.84871	0		JAK1	0.210628	19704	16985.3	15938.3	20361.6	20790	19176.4		APOD	0.17657	126.089	188.898	107.474	160.17	166.384	130.2		CLIC4	0.168886	193411	175148	188111	213881	195838	199923
IFNE	0.00170908	0	23.3689	20.1513	20.2747	83.1919	26.0401		IRF5	0.208823	3.86428	1.88768	3.69648	4.44577	15.7949	0		HBA1	0.183259	0	1.94741	1.91918	6.08241	0	0		SGK1	0.166916	11985.1	12119.8	11791.8	13336.2	12936	13336.5
TNFSF10	0.0065414	2.01742	2.92111	1.91918	46.6318	24.0332	15.19		CXCL10	0.0595145	34.7785	18.8768	31.4201	28.8975	55.2821	57.658		EFEMP1	0.179162	80098.8	85574.9	82680	89361.7	88292.5	89053.7		TXNIP	0.17483	9306.16	10490.8	8999.09	10865.5	10850.1	10100.4
																		LITAF	0.163868	5096.02	4868.52	6054.04	5191.33	6679.38	5608.38		JCHAIN	0.174259	15.4571	4.71919	0	26.6746	5.92308	4.11843
																		TXNIP	0.170387	9716.93	10822.7	9344.47	10609.7	11242.9	10863		MGST1	0.176518	6985.66	7745.14	8023.22	8396.94	8037.63	9073.92
																		HCST	0.165023	99.8625	137.292	133.383	112.525	179.325	125.86		SPP1	0.184181	1491.61	1932.98	1877.81	1962.81	2013.85	1984.05
																		GFAP	0.176413	8.0697	6.81592	0	20.2747	0	6.51001		GNS	0.186812	16383.6	16735.2	16742.3	18120.9	20045.7	18269.3
																		CLIC4	0.163427	201948	180690	195331	242210	188059	229399		NDRG1	0.161399	4943.38	6316.17	4969.92	6096.26	6405.82	6498.88
																		GNS	0.179657	17106.8	17264.7	17384.9	21643.2	19284.8	18309.4		EFCAB14	0.141996	6146.14	6332.21	5285.05	7197.69	7598.33	6548.3
																		EFCAB14	0.198276	6417.43	6532.57	5487.88	8165.63	5860.41	7094.83		VWF	0.153667	35.7446	52.855	0	68.9094	41.4616	40.1547
																		VWF	0.207739	37.3224	54.5274	0	36.4944	125.712	21.7		IL33	0.0608008	15.4571	15.1014	22.1789	46.6805	17.7693	24.7106
																		IL33	0.1875	16.1394	15.5793	23.0301	26.3571	57.31	10.85		GFAP	0.0820397	7.72857	6.60687	0	24.4517	3.94872	14.4145

[truncated: 8 more sheets: SupplementaryFigure3, SupplementaryFigure5a, SupplementaryFigure5b, SupplementaryFigure6a, SupplementaryFigure6b, SupplementaryFigure8a, SupplementaryFigure8d, SupplementaryTable3]
